# Supplementary material for: Function and mechanism of long non-coding RNA Gm21284 in the development of hippocampal cholinergic neurons
Source: Cell Biosci. 2019 Aug 29;9:72. doi: 10.1186/s13578-019-0336-5 (PMC6716883; doi:10.1186/s13578-019-0336-5)
Supplement: Supplementary file 1 — Additional file 1. The detailed results of Microarray. [file 13578_2019_336_MOESM1_ESM.xls]

## Sheet: YellowVSWhite
AccID	Yellow_logValue	White_logValue	Log2FC	P-Value	FDR	Bvalue	Yellow_1_NS	Yellow_2_NS	Yellow_3_NS	Yellow_4_NS	White_1_NS	White_2_NS	White_3_NS	White_4_NS	Symbol	KeggID	Description	Blast_To_Mouse	Blast_Description
FQ214528	7.60108	9.51054	-1.90946	7.131e-09	6.97412e-05	9.78301	7.68699	7.51961	7.54964	7.64807	9.44659	9.52493	9.50672	9.56392	FQ214528
FQ233556	5.59902	4.01831	1.58072	2.15374e-07	0.000668838	7.48246	5.60584	5.49232	5.64814	5.6498	4.18135	3.81868	4.07027	4.00293	FQ233556
FQ228568	3.90949	6.1054	-2.19591	2.40695e-07	0.000668838	7.39503	4.1524	3.62349	3.92838	3.9337	5.99959	6.2108	5.91253	6.2987	FQ228568
uc008lgr.1	6.95964	9.21713	-2.25749	2.87036e-07	0.000668838	7.25508	7.00291	7.08605	6.836	6.91361	9.12291	9.63165	9.01284	9.10114	uc008lgr.1
BC099151	9.55039	8.18798	1.36241	4.71949e-07	0.000668838	6.85055	9.54904	9.41761	9.55485	9.68006	8.33156	8.09222	8.10825	8.21988	Itgb2	rno:309684	Integrin beta	Itgb2	Integrin beta-2
XR_085900.2	5.87508	4.01943	1.85565	5.05199e-07	0.000668838	6.79413	5.90615	5.70257	5.99865	5.89296	4.03608	3.75995	3.97755	4.30414	LOC100360684		tropomyosin 2, beta-like
FQ226316	7.80441	6.49384	1.31057	5.07801e-07	0.000668838	6.78987	7.75332	7.71902	7.808	7.93732	6.45194	6.39904	6.65144	6.47296	FQ226316
XR_085773.1	8.77849	7.09855	1.67994	5.47107e-07	0.000668838	6.72778	8.66705	8.87246	8.5859	8.98855	7.20506	7.09196	7.17978	6.91739	LOC100365842		hypothetical LOC100365842
XR_105122.1	6.3307	3.5662	2.7645	6.91682e-07	0.000746471	6.53065	6.16608	6.32435	6.01183	6.82054	3.52976	3.37492	3.94308	3.41706	XR_105122.1
FQ231247	11.3536	9.69732	1.6563	7.63263e-07	0.000746471	6.44703	11.1246	11.2866	11.3619	11.6414	9.69854	9.65899	9.60513	9.82663	FQ231247
XR_086037.1	9.07799	7.5696	1.50839	1.29673e-06	0.0011299	5.98888	8.9345	8.9866	9.04988	9.34098	7.71316	7.60715	7.38482	7.57325	XR_086037.1
FQ230272	8.23135	6.58984	1.6415	1.38638e-06	0.0011299	5.93015	8.02737	8.20884	8.22877	8.46041	6.81963	6.36884	6.53649	6.63442	FQ230272
FQ232196	8.50342	6.8565	1.64692	1.8453e-06	0.00138823	5.67669	8.18421	8.44234	8.57752	8.80961	6.83771	6.75151	6.91597	6.92083	Dock2	rno:360509	Protein Dock2
uc012dly.1	9.68373	8.55631	1.12741	2.915e-06	0.00197256	5.26409	9.54843	9.54856	9.79027	9.84766	8.5107	8.51866	8.55413	8.64178	uc012dly.1
FQ233124	7.89394	6.87205	1.02189	3.0254e-06	0.00197256	5.23016	7.939	7.81522	7.81953	8.002	6.88734	6.7993	7.01611	6.78543	FQ233124
FQ227445	6.7173	5.55448	1.16282	3.5156e-06	0.00206361	5.09257	6.73658	6.89596	6.58909	6.64757	5.72386	5.41166	5.52144	5.56097	FQ227445
FQ233602	7.81748	6.66003	1.15746	3.66248e-06	0.00206361	5.05491	7.76294	7.73309	7.81444	7.95946	6.80751	6.47379	6.58823	6.77059	FQ233602
FQ226685	10.0199	8.58771	1.43219	4.39476e-06	0.00206361	4.88644	9.74255	10.1058	10.0323	10.199	8.48963	8.40963	8.64451	8.80707	FQ226685
FQ230606	8.64787	7.37665	1.27122	4.74206e-06	0.00206361	4.81577	8.35313	8.66565	8.67615	8.89654	7.37826	7.40956	7.39861	7.32015	FQ230606
FQ235100	9.54697	7.97818	1.56879	4.74554e-06	0.00206361	4.81509	9.37722	9.68473	9.44381	9.68213	8.20026	8.16492	7.89052	7.65704	FQ235100
S56464	10.4053	9.40637	0.998902	4.81985e-06	0.00206361	4.80063	10.4284	10.2305	10.4928	10.4694	9.45261	9.32085	9.33521	9.51682	S56464
FQ228049	7.95325	6.91045	1.0428	4.83604e-06	0.00206361	4.7975	8.04774	7.84666	7.939	7.97959	7.01703	6.9733	6.95083	6.70064	FQ228049
BC099080	6.44169	2.20395	4.23774	4.86842e-06	0.00206361	4.79129	6.00177	6.37984	6.52055	6.86461	3.40369	1.92731	1.50651	1.97829	E2f8	rno:308607	Transcription factor E2F8	E2f8	Transcription factor E2F8
FQ230513	7.74383	5.86532	1.87852	5.17139e-06	0.00206361	4.73499	7.38819	7.71499	7.70175	8.1704	5.88406	5.87135	6.09701	5.60885	FQ230513
FQ232447	7.25339	5.98404	1.26935	5.27508e-06	0.00206361	4.71644	6.97276	7.32734	7.41215	7.30134	6.07057	5.93545	6.10295	5.82721	FQ232447
FQ226990	6.85361	5.88538	0.968222	6.11766e-06	0.00222938	4.57758	6.7077	7.04168	6.90015	6.76491	5.86694	5.93247	5.87135	5.87078	FQ226990
EF094477	12.5119	10.64	1.87193	6.20037e-06	0.00222938	4.56496	12.2783	12.4902	12.6802	12.599	11.0483	10.585	10.7171	10.2096	Gfap	rno:24387	Glial fibrillary acidic protein beta	Gfap	Glial fibrillary acidic protein
uc008zvg.2	3.13912	1.88183	1.25729	6.38269e-06	0.00222938	4.5377	3.04939	3.26231	3.18288	3.0619	1.84791	1.67426	2.18027	1.82487	uc008zvg.2
FQ228547	10.4266	8.95343	1.47322	6.68681e-06	0.00225507	4.49385	10.1192	10.3881	10.5787	10.6205	9.17197	8.93825	8.98351	8.71997	FQ228547
XR_085638.1	9.24159	7.71254	1.52906	7.5912e-06	0.00246169	4.37399	9.06482	9.15713	9.21258	9.53185	7.88251	7.95276	7.46569	7.54918	XR_085638.1
FQ232109	7.62263	6.60026	1.02237	8.04329e-06	0.00246169	4.31915	7.42416	7.67052	7.61568	7.78016	6.73868	6.60199	6.50009	6.5603	Cdc45	rno:287961	CDC45 cell division cycle 45-like (S. cerevisiae)
FQ225721	6.99456	5.47774	1.51683	8.0546e-06	0.00246169	4.31781	6.76602	6.85969	7.17728	7.17527	5.61003	5.70615	5.41229	5.18248	FQ225721
uc012bdo.1	11.4682	10.2662	1.20197	9.16112e-06	0.00271502	4.19537	11.3016	11.4673	11.3509	11.7529	10.3844	10.1294	10.1926	10.3584	uc012bdo.1
FQ233537	7.74868	5.74936	1.99933	1.02784e-05	0.00295657	4.08546	7.42631	7.58225	7.68234	8.30382	5.77484	5.70159	6.04658	5.47442	C3ar1	rno:84007	C3a anaphylatoxin chemotactic receptor	C3ar1	C3a anaphylatoxin chemotactic receptor
uc007mjs.1	9.99208	9.0689	0.923181	1.08898e-05	0.00297596	4.03012	9.96829	9.9982	9.89642	10.1054	9.04553	9.11305	8.89611	9.2209	uc007mjs.1
FQ233643	12.2045	10.5378	1.66675	1.09545e-05	0.00297596	4.02445	11.9505	12.045	12.448	12.3744	10.7897	10.7678	10.2744	10.3191	Irf8	rno:292060	Transcription factor ICSBP	Irf8	Interferon regulatory factor 8
FQ212806	9.84549	8.8505	0.994981	1.21337e-05	0.00320723	3.92625	9.92827	9.70135	10.0243	9.728	8.81974	8.95682	8.71684	8.90862	FQ212806
uc009mqb.1	9.33911	10.1338	-0.794721	1.31526e-05	0.00338506	3.84858	9.37574	9.47442	9.24824	9.25805	10.0982	10.1039	10.2249	10.1083	uc009mqb.1
BC101900	9.8581	8.91903	0.939072	1.41319e-05	0.00343622	3.77924	9.79216	10.0256	9.71898	9.89567	9.08113	8.90157	8.80186	8.89156	BC101900
uc012api.1	11.3067	9.12616	2.18057	1.4149e-05	0.00343622	3.77807	10.7205	11.5452	11.0712	11.89	9.18853	9.11922	9.02454	9.17237	uc012api.1
BC160888	6.45082	4.327	2.12382	1.44054e-05	0.00343622	3.7607	5.94533	6.20824	6.62172	7.028	4.55821	4.14951	4.36439	4.23588	Mms22l	rno:313108	Protein Mms22l	Mms22l	Protein MMS22-like
BC168962	8.89061	6.30863	2.58197	1.64055e-05	0.00382013	3.63472	8.25694	8.69186	8.88796	9.72566	6.50908	6.19817	6.37047	6.15682	Ect2		Ect2 protein	Ect2	Protein ECT2
FQ231915	7.31833	5.33564	1.9827	1.76076e-05	0.00400469	3.566	6.92548	7.35089	7.13381	7.86315	5.65523	5.2823	5.39939	5.00562	FQ231915
FQ233494	7.09614	6.25105	0.845097	1.80431e-05	0.00401049	3.54221	6.9666	6.98754	7.20318	7.22725	6.33388	6.16112	6.25386	6.25533	FQ233494
FQ230023	9.24578	8.52076	0.725021	1.86708e-05	0.00405779	3.5089	9.31131	9.23598	9.22488	9.21097	8.60185	8.41346	8.45853	8.60922	FQ230023
S56463	12.3143	11.2218	1.09241	1.97167e-05	0.00412568	3.45575	12.1005	12.1967	12.4346	12.5252	11.3373	11.0828	11.3371	11.1301	S56463
FQ233525	11.4714	10.3707	1.10064	1.98269e-05	0.00412568	3.45031	11.3362	11.295	11.6179	11.6364	10.2908	10.3754	10.2219	10.5949	FQ233525
uc012fzg.1	7.51546	6.26094	1.25452	2.14421e-05	0.00436883	3.37378	7.48101	7.36679	7.52333	7.6907	6.49146	6.35811	5.88841	6.30577	uc012fzg.1
FQ234946	6.66211	6.01614	0.645977	2.45276e-05	0.00489552	3.24202	6.5897	6.63176	6.69042	6.73658	5.98438	6.02056	6.08758	5.97202	FQ234946
XR_085692.1	11.4516	9.1439	2.30767	2.75537e-05	0.00530238	3.12764	10.8645	11.3175	11.3534	12.2709	9.11195	9.08681	9.01145	9.3654	XR_085692.1
uc012eso.1	8.87191	8.03529	0.836622	2.76505e-05	0.00530238	3.12419	8.67374	8.96934	8.79718	9.04738	8.05457	8.00895	8.04991	8.02773	uc012eso.1
uc009tnc.2	8.66263	7.90676	0.755874	3.04258e-05	0.0057224	3.02988	8.64717	8.81309	8.48879	8.70146	7.84877	7.8986	7.96238	7.91727	uc009tnc.2
uc007qmi.2	9.23837	6.7427	2.49568	3.11106e-05	0.00574079	3.0079	8.64316	9.13757	9.17237	10.0004	7.09504	6.75587	6.89272	6.22716	uc007qmi.2
FQ227954	11.8841	9.07115	2.81294	3.34817e-05	0.00606391	2.93529	11.3808	11.6833	11.8079	12.6644	9.6302	9.41791	8.75016	8.48634	FQ227954
FQ225142	4.26637	2.99575	1.27062	3.46897e-05	0.00616845	2.9002	4.07863	4.07863	4.23495	4.67326	2.85482	3.12497	3.14191	2.86129	FQ225142
FQ227590	7.5311	6.30628	1.22483	3.76547e-05	0.00652456	2.81891	7.60895	7.78276	7.35364	7.37907	6.45363	6.4673	6.34563	5.95855	FQ227590
uc009hhe.1	9.54224	8.8238	0.718442	3.80266e-05	0.00652456	2.80915	9.46139	9.57347	9.61471	9.5194	8.9631	8.8832	8.7327	8.71619	uc009hhe.1
uc007nia.1	10.2393	8.90815	1.3312	4.08639e-05	0.00689049	2.73768	9.89804	10.4103	10.0104	10.6387	8.99138	8.83713	8.90862	8.89549	uc007nia.1
FQ227329	12.0962	10.6531	1.44309	4.30367e-05	0.00703182	2.68615	11.6429	12.125	12.0876	12.5295	10.8479	10.6671	10.5434	10.5541	Mki67	rno:291234	Uncharacterized protein	Mki67	Protein Mki67
FQ230633	6.37787	3.89764	2.48023	4.35655e-05	0.00703182	2.67399	6.00487	5.9479	6.53518	7.02352	4.08182	4.18535	4.15585	3.16755	Mki67	rno:291234	Uncharacterized protein	Mki67	Protein Mki67
FQ232003	6.14927	8.08598	-1.93671	4.43894e-05	0.00703182	2.65534	6.16784	6.34467	6.1174	5.96717	7.71621	7.57182	8.43557	8.62033	LOC690035		Uncharacterized protein
FQ226442	6.58506	4.93393	1.65113	4.4578e-05	0.00703182	2.65112	6.12701	6.63931	6.42541	7.1485	5.05041	4.92395	5.0349	4.72644	Troap	rno:300219	trophinin associated protein	Troap	Tastin
uc012gvm.1	6.40982	4.00528	2.40455	4.63507e-05	0.0071954	2.61226	5.71279	6.39207	6.34771	7.18673	4.1459	4.04677	4.28996	3.53847	uc012gvm.1
FQ226086	5.86392	5.04961	0.81431	4.91755e-05	0.00751464	2.55325	5.7961	5.74748	5.91158	6.00052	5.03721	4.93516	4.96593	5.26015	FQ226086
NR_037955.1	7.73126	5.16184	2.56943	5.33487e-05	0.00794401	2.47188	6.92429	7.76052	7.59846	8.64178	5.46837	4.89841	5.26066	5.0199	NR_037955.1
NR_038045.1	2.28452	1.43315	0.851364	5.36099e-05	0.00794401	2.46699	2.29878	2.21847	2.35496	2.26586	1.58486	1.32657	1.21172	1.60947	NR_038045.1
FQ222654	5.95474	3.86348	2.09126	6.22992e-05	0.00909383	2.31655	5.34078	5.80359	6.01318	6.66143	3.7906	3.84604	3.56455	4.25274	Ncapg	rno:305392	Protein Ncapg	Ncapg	Ncapg protein
FQ226430	6.20926	4.80636	1.4029	6.38482e-05	0.00918287	2.29191	5.85198	6.19768	6.11188	6.67549	5.00384	4.85473	4.51516	4.85171	FQ226430
FQ233444	5.34221	4.01366	1.32855	6.63988e-05	0.00929829	2.25259	4.84548	5.40785	5.42114	5.69435	3.99061	4.17262	4.03232	3.85907	FQ233444
AB032083	8.38707	12.0597	-3.67259	6.75137e-05	0.00929829	2.23586	9.1665	8.76856	7.73207	7.88115	11.812	11.2685	13.3238	11.8344	AB032083
XR_085783.1	4.29154	1.19904	3.0925	6.79017e-05	0.00929829	2.23011	3.43863	3.94928	4.14951	5.62875	1.20738	1.13217	1.25067	1.20595	Oip5		Opa interacting protein 5
BC088336	11.0858	9.56521	1.52059	6.84537e-05	0.00929829	2.22197	10.6183	11.332	10.9223	11.4706	9.64972	9.47198	9.32229	9.81685	BC088336
XR_086007.2	14.0832	12.6189	1.46426	7.07015e-05	0.00947207	2.18949	13.6591	14.219	13.8607	14.5938	12.5002	12.6901	12.5404	12.7449	XR_086007.2
uc009gvy.1	10.0036	9.25263	0.750952	7.41615e-05	0.00980134	2.14143	9.97852	9.98402	10.1796	9.87218	9.42499	9.12924	9.24093	9.21535	uc009gvy.1
uc009urr.1	14.2269	13.6421	0.584774	8.25297e-05	0.0107159	2.03373	14.2152	14.2834	14.2097	14.1994	13.7114	13.6027	13.7337	13.5208	uc009urr.1
EU253566	6.84971	7.5404	-0.690688	8.32731e-05	0.0107159	2.02468	6.84946	6.97544	6.70262	6.87133	7.3931	7.60334	7.64509	7.52007	Mapk8	rno:116554	C-jun N-terminal kinase-1	Mapk8	Protein kinase JNK1
FQ226462	5.69965	3.90884	1.7908	8.61621e-05	0.0109437	1.99028	5.16672	5.59406	5.69814	6.33967	4.22206	3.99772	3.61317	3.80242	FQ226462
FQ225562	6.27377	4.8253	1.44847	8.80796e-05	0.0110438	1.96806	5.72362	6.31613	6.30927	6.74604	4.93705	4.8048	4.65872	4.90063	FQ225562
XR_142250.1	8.06933	7.35795	0.711379	8.94405e-05	0.0110725	1.95258	8.04203	8.13243	8.04023	8.06262	7.2251	7.31258	7.5981	7.29601	XR_142250.1
FQ227001	4.23885	1.81588	2.42296	9.17164e-05	0.0112123	1.9272	4.12961	4.10149	3.65707	5.06722	1.63442	1.21573	2.22236	2.19102	FQ227001
XR_086327.2	6.1861	4.76976	1.41633	0.000102411	0.012251	1.81566	6.36123	5.9716	6.42078	5.99078	4.92925	5.21317	4.47368	4.46295	LOC100360684		tropomyosin 2, beta-like
FQ229064	10.3851	8.50121	1.88385	0.000102718	0.012251	1.81264	9.8402	10.3539	10.4539	10.8922	8.83214	8.55156	7.90759	8.71354	FQ229064
FQ219425	7.84867	6.62705	1.22162	0.000109442	0.0128957	1.74841	7.82725	7.35113	8.22093	7.99536	6.63596	6.65605	6.5429	6.67328	F10	rno:29243	Coagulation factor X	F10	Coagulation factor X
NR_037956.1	7.61677	5.36853	2.24823	0.000112563	0.0130822	1.71992	6.82815	7.72612	7.40956	8.50323	5.61188	5.09884	5.39336	5.37006	NR_037956.1
FQ226032	7.00346	5.72335	1.28011	0.0001137	0.0130822	1.70973	6.68444	6.9666	7.13537	7.22744	6.0377	5.80011	5.28283	5.77277	FQ226032
FQ230781	6.28617	6.98542	-0.699251	0.000116144	0.013208	1.68816	6.3584	6.40518	6.25533	6.12577	7.14763	6.92903	6.8549	7.01012	FQ230781
FQ233385	5.83664	7.05976	-1.22311	0.00012975	0.0145857	1.5757	5.70092	6.14057	5.70033	5.80476	6.77583	6.79489	7.25644	7.41187	FQ233385
DQ230327	7.72248	6.73543	0.987047	0.000134367	0.0149331	1.54016	7.59546	7.80302	7.53942	7.95203	6.57473	6.73462	6.57067	7.06171	DQ230327
FQ226765	8.67778	6.89801	1.77977	0.000136008	0.0149456	1.52782	8.0676	9.11737	8.30794	9.2182	7.06091	6.84946	6.80842	6.87325	FQ226765
FQ233722	6.63068	5.98681	0.643873	0.000139528	0.0150582	1.50184	6.58347	6.52622	6.56507	6.84797	6.045	5.90387	6.01779	5.98059	FQ233722
uc009byd.1	6.80169	5.83118	0.970509	0.000140491	0.0150582	1.49484	6.58609	6.88709	6.63085	7.10274	5.76576	5.67704	5.80771	6.07422	uc009byd.1
FQ233483	4.67981	3.36517	1.31464	0.000143437	0.0150582	1.47373	4.31423	4.62331	4.87258	4.90914	3.75896	3.42804	2.97724	3.29642	FQ233483
NR_024720.1	7.76258	6.60768	1.1549	0.000143877	0.0150582	1.47061	7.62689	7.50197	7.76005	8.16141	6.54912	6.38924	6.56302	6.92932	NR_024720.1
BC091230	7.37263	6.52845	0.844181	0.000144732	0.0150582	1.46458	7.13158	7.6524	7.33145	7.37511	6.45054	6.41869	6.55465	6.68992	Pnpla7	rno:246246	Neuropathy target esterase like 1	Pnpla7	Patatin-like phospholipase domain-containing protein 7
FQ234371	4.09605	3.40563	0.690425	0.000154194	0.0158738	1.4001	4.18704	4.02764	3.88125	4.28829	3.45607	3.42383	3.34608	3.39652	FQ234371
uc009knh.1	11.9107	10.7466	1.16412	0.000158106	0.0159219	1.37458	11.8242	11.9076	11.8736	12.0375	10.6472	10.6787	10.4006	11.26	uc009knh.1
BC088240	3.17804	5.08244	-1.9044	0.000158227	0.0159219	1.3738	2.97626	3.0489	3.29467	3.39233	5.00134	5.83756	4.34113	5.14972	IgG-2a		LOC367586 protein
FQ232931	6.32677	5.31255	1.01422	0.000161015	0.0159219	1.356	6.18207	6.05287	6.71879	6.35332	5.40224	5.11903	5.31473	5.4142	FQ232931
DQ230329	7.42067	6.38216	1.03851	0.000161524	0.0159219	1.35278	7.39251	7.40503	7.13953	7.7456	6.3629	6.45194	6.09944	6.61435	DQ230329
BC098849	6.83477	5.94182	0.892946	0.000162801	0.0159219	1.34475	6.84869	6.61095	7.13279	6.74664	6.14866	5.76665	5.95641	5.89557	BC098849
uc012fnj.1	4.89952	3.13367	1.76585	0.0001648	0.0159578	1.33231	4.22476	4.85982	4.85632	5.65717	3.256	3.08427	2.98839	3.20602	uc012fnj.1
FQ234400	4.85787	3.35918	1.49869	0.000167626	0.0160724	1.31497	5.12612	4.34979	5.05493	4.90063	3.84307	3.4235	3.10503	3.0651	FQ234400
uc011xrf.1	5.15817	4.57094	0.58723	0.000177152	0.0168209	1.25858	5.11741	5.33161	5.09743	5.08621	4.49141	4.51274	4.65262	4.62698	uc011xrf.1
XR_140418.1	5.34044	2.70018	2.64025	0.000183177	0.0172257	1.22443	4.63371	4.96727	5.56856	6.19221	2.53927	2.96606	3.37355	1.92187	XR_140418.1
FQ230932	7.65431	6.27164	1.38266	0.000207402	0.019318	1.09751	7.07859	7.85633	7.64188	8.04043	6.48297	6.41672	6.21813	5.96873	FQ230932
uc.390+	5.61271	4.84538	0.767338	0.000214164	0.0193866	1.06469	5.2823	5.77277	5.68596	5.70982	4.91241	4.88967	4.82144	4.75798	uc.390+
BC091372	12.3724	13.8807	-1.5082	0.00021474	0.0193866	1.06194	12.3675	12.559	12.2788	12.2845	13.4015	13.9478	13.6054	14.5679	BC091372
FQ230432	14.7198	13.824	0.895803	0.00021622	0.0193866	1.05492	14.4593	14.7934	14.6605	14.966	13.8619	13.8607	14.0178	13.5555	FQ230432
FQ224043	8.17903	8.80651	-0.627478	0.000216364	0.0193866	1.05423	8.04096	8.29679	8.22328	8.15508	8.81752	8.63982	8.96138	8.80731	FQ224043
FQ234988	10.3897	8.75965	1.63009	0.000218049	0.0193866	1.04629	9.77502	10.3777	10.352	11.0542	8.75415	8.51634	8.68539	9.08272	FQ234988
FQ222105	11.1585	10.4006	0.757885	0.000225736	0.0198892	1.01083	11.1698	11.1618	11.0468	11.2554	10.3971	10.3968	10.1396	10.6688	FQ222105
FQ230355	5.74774	6.48478	-0.737037	0.000227809	0.0198926	1.00147	5.81127	5.79946	5.75382	5.62641	6.39578	6.36698	6.38146	6.79489	FQ230355
BC099153	11.8306	11.0978	0.732757	0.000232973	0.0201635	0.978518	11.6517	11.9758	11.8402	11.8546	10.8561	11.074	11.208	11.2531	Pik3cd	rno:366508	Phosphatidylinositol 3-kinase catalytic delta polypeptide (Predicted)	Pik3cb	Pik3cb protein
FQ233343	6.45317	5.44858	1.00459	0.000254152	0.0218036	0.889359	6.25783	6.3762	6.35904	6.81963	5.32172	5.47607	5.7653	5.23124	FQ233343
FQ220665	7.93218	7.0091	0.923076	0.000259497	0.0220686	0.868017	7.98082	8.11421	7.80759	7.82607	7.37461	6.83811	7.06058	6.76309	FQ220665
BC168886	4.2849	3.56611	0.718788	0.000264606	0.0220931	0.848023	4.23975	4.31572	4.08693	4.49719	3.61762	3.38219	3.7226	3.54203	Il17rb	rno:306247	Interleukin 17 receptor B	Il17rb	Interleukin-17 receptor B
uc.225+	1.69491	4.14563	-2.45073	0.000264905	0.0220931	0.846864	1.64159	1.77318	1.85079	1.51406	3.50846	3.66235	3.95312	5.4586	uc.225+
FQ220024	10.3669	11.1369	-0.770029	0.000266563	0.0220931	0.840466	10.3218	10.3124	10.3684	10.4649	10.9313	10.9745	11.1973	11.4445	Idi1	rno:89784	Isopentenyl-diphosphate Delta-isomerase 1	Idi1	Isopentenyl-diphosphate delta isomerase
FQ230554	7.29523	5.19303	2.1022	0.000277859	0.0228358	0.797882	6.43743	7.5692	7.00528	8.169	5.44523	5.08816	4.92038	5.31834	FQ230554
uc007kii.1	8.08098	9.10952	-1.02854	0.000281691	0.0229047	0.783825	8.04328	8.20908	8.24258	7.82896	8.86657	8.99316	9.02366	9.5547	uc007kii.1
XR_140685.1	11.6782	10.6301	1.04803	0.000283381	0.0229047	0.777685	11.2728	11.7706	11.5655	12.1037	10.7916	10.6002	10.5365	10.5923	XR_140685.1
BC100069	8.59001	7.93051	0.659495	0.000300718	0.0241067	0.716714	8.62657	8.34022	8.7569	8.63633	8.00895	8.01624	7.86706	7.8298	BC100069
XR_006411.3	9.57731	8.79263	0.78468	0.000314273	0.0249886	0.671419	9.32362	9.54904	9.52401	9.91257	8.78467	8.68594	8.79609	8.90382	LOC497848		hypothetical LOC497848
uc009sgg.1	6.70498	6.29904	0.405932	0.000317149	0.0250138	0.662059	6.74925	6.71329	6.6655	6.69186	6.31186	6.29843	6.28496	6.30093	uc009sgg.1
XR_085766.1	9.54292	8.67535	0.86757	0.000325653	0.0254791	0.634861	9.6253	9.35889	9.46357	9.72392	8.83691	8.81012	8.30276	8.75161	XR_085766.1
uc.273+	2.42946	3.76953	-1.34008	0.00035215	0.0272003	0.554422	2.68327	2.49186	2.48733	2.05536	4.18852	3.17533	3.87069	3.8436	uc.273+
XR_085708.1	4.05045	3.6103	0.440154	0.000353592	0.0272003	0.550217	4.06002	3.97847	4.1255	4.03783	3.58269	3.56128	3.61181	3.68541	LOC494539		spectrin beta-like
uc008qsn.1	11.9037	11.5025	0.401209	0.000355996	0.0272003	0.543248	11.8646	11.8868	11.9455	11.9178	11.5322	11.4923	11.4957	11.4897	uc008qsn.1
AF226163	6.7981	5.47094	1.32716	0.000362186	0.0274587	0.525511	6.34356	6.89853	6.62748	7.32285	5.37586	5.33415	5.29433	5.87943	AF226163
uc.454+	1.20463	1.88028	-0.67565	0.000365643	0.0275076	0.515736	1.43917	1.07372	1.18762	1.11803	1.70254	2.01773	1.97678	1.82408	uc.454+
FQ218429	3.14534	1.74508	1.40026	0.000389681	0.0290922	0.450192	2.47711	3.50181	3.23235	3.37008	1.71905	2.08617	1.41256	1.76254	FQ218429
FQ218825	2.81486	1.96708	0.847783	0.000396082	0.0292697	0.433414	2.57432	3.06131	2.83304	2.79078	2.11748	2.15576	1.93481	1.66028	FQ218825
XR_085889.1	8.23821	7.70737	0.530835	0.000398044	0.0292697	0.428326	8.17986	8.34294	8.17469	8.25533	7.83085	7.57989	7.62313	7.79562	XR_085889.1
XR_008965.2	8.13551	7.09602	1.03949	0.000408628	0.0298237	0.401297	7.97936	7.96821	8.24491	8.34957	7.03167	6.82121	6.94727	7.58392	XR_008965.2
FQ213046	13.5647	12.7475	0.81726	0.000423696	0.0305857	0.363988	13.2856	13.7406	13.3892	13.8436	12.8772	12.6344	12.6758	12.8025	FQ213046
FQ226481	4.66268	3.24293	1.41976	0.000425323	0.0305857	0.360039	4.68477	4.56071	4.35456	5.0507	2.97626	3.48596	3.76678	2.74272	FQ226481
PX00746D21	10.8229	9.98998	0.83288	0.000432254	0.0307928	0.343381	10.6444	10.8152	10.7811	11.0507	10.3385	9.94938	9.75319	9.91881	PX00746D21
uc009jzw.1	5.38253	5.95809	-0.575562	0.000434499	0.0307928	0.338042	5.38966	5.45774	5.40353	5.27919	6.09738	6.07614	5.75999	5.89886	uc009jzw.1
FQ231688	4.28786	3.33071	0.957146	0.000439801	0.0309442	0.325542	4.0073	4.07802	4.4957	4.57041	3.05207	3.44171	3.28985	3.53922	LOC102555751		uncharacterized LOC102555751
FQ232124	10.3432	9.73891	0.604313	0.000448394	0.0313235	0.305594	10.1473	10.4277	10.4814	10.3165	9.86533	9.57808	9.71442	9.79783	FQ232124
uc012das.1	7.01196	6.4524	0.559562	0.00045582	0.0314209	0.288659	6.8545	6.9823	7.23594	6.9751	6.47379	6.39389	6.42353	6.51839	uc012das.1
FQ233482	8.96207	8.115	0.847069	0.000456757	0.0314209	0.286543	8.65241	8.96387	9.00644	9.22556	8.22955	8.16717	8.24419	7.8191	FQ233482
XR_106391.1	7.73141	10.0497	-2.31832	0.000459427	0.0314209	0.280534	8.0396	7.70224	8.15547	7.02833	9.84746	9.78225	9.38627	11.183	XR_106391.1
XR_106629.1	7.83053	10.0455	-2.21498	0.000466321	0.0315479	0.265174	8.20082	7.72696	8.14817	7.24616	9.82963	9.69298	9.47472	11.1847	XR_106629.1
FQ227989	6.50346	4.68812	1.81533	0.000467735	0.0315479	0.262052	5.83877	6.8724	6.07018	7.23248	4.32626	4.65388	5.07702	4.69533	FQ227989
FQ233625	5.99519	5.0804	0.914795	0.000471958	0.0316147	0.252784	6.0421	5.56603	6.30836	6.06429	5.22737	5.08644	5.12277	4.88501	FQ233625
uc008goy.1	9.00628	8.38362	0.622651	0.000491565	0.0327041	0.210796	8.97649	8.83778	9.14085	9.06998	8.52008	8.28472	8.21116	8.51853	uc008goy.1
BC107445	4.59235	2.29317	2.29918	0.000523806	0.0346137	0.145242	4.3728	4.53897	5.01091	4.4467	3.39973	1.69976	2.63428	1.4389	Cd22	rno:308501	CD22 antigen (Predicted)	Siglec1	Sialoadhesin
FQ213916	8.34576	6.67397	1.67179	0.000531781	0.0349049	0.129644	8.25571	8.41301	8.38167	8.33265	6.91343	6.41771	7.47249	5.89224	Mettl11b	rno:289167	Alpha N-terminal protein methyltransferase 1B	Mettl11b	Alpha N-terminal protein methyltransferase 1B
XR_106048.1	6.95855	6.27745	0.681105	0.000555271	0.0362037	0.0850194	6.77777	6.95195	7.0379	7.0666	6.46638	6.34467	6.31025	5.98849	XR_106048.1
NR_045544.1	10.5625	11.2408	-0.678373	0.000582276	0.037713	0.0359759	10.3128	10.67	10.4596	10.8076	11.2071	11.3602	11.1159	11.2802	NR_045544.1
XR_140525.1	5.76357	6.17744	-0.413866	0.00060837	0.0389196	-0.00931143	5.78026	5.72827	5.86825	5.67751	6.1927	6.21684	6.13412	6.16608	XR_140525.1
uc012fni.1	3.64704	1.70113	1.94592	0.000608866	0.0389196	-0.010153	3.24917	3.66235	3.48813	4.18852	1.55874	1.22401	2.74202	1.27973	uc012fni.1
BC099224	8.62909	7.60437	1.02472	0.000661017	0.0419541	-0.0950847	8.29603	8.62051	8.57338	9.02643	7.69021	7.50471	7.9474	7.27516	Uhrf1	rno:316129	E3 ubiquitin-protein ligase UHRF1	Uhrf1	E3 ubiquitin-protein ligase UHRF1
BC107939	8.6527	9.06657	-0.41387	0.000664998	0.0419541	-0.101292	8.63662	8.68163	8.59279	8.69977	9.00933	8.99824	9.08726	9.17147	BC107939
AF209406	9.00774	7.65744	1.3503	0.000671277	0.0419541	-0.111008	8.95262	8.90029	9.00688	9.17115	7.80032	8.13024	7.8374	6.86178	Cd244	rno:64025	Natural killer cell receptor 2B4
FQ234077	2.67222	4.73418	-2.06197	0.000673496	0.0419541	-0.114419	2.99056	3.47104	2.39969	1.82758	4.47298	5.28782	4.15964	5.01629	FQ234077
uc007duo.1	1.24893	1.99663	-0.747702	0.000680289	0.042109	-0.124795	1.07386	1.21034	1.24546	1.46606	2.32944	1.77677	1.94007	1.94024	uc007duo.1
FQ227220	5.49906	1.87937	3.61969	0.000693137	0.0421944	-0.144141	4.69784	6.16112	4.10348	7.0338	2.72719	2.40976	1.18015	1.20036	FQ227220
uc012evv.1	7.18406	8.09367	-0.90961	0.000693905	0.0421944	-0.145286	7.31399	7.17131	7.08	7.17094	7.85342	7.83846	8.09167	8.59113	uc012evv.1
uc008ccu.2	11.6752	10.7419	0.933285	0.000697006	0.0421944	-0.149896	11.4461	11.9131	11.5049	11.8367	10.6789	10.4098	10.7561	11.1228	uc008ccu.2
FQ230569	2.82488	3.93014	-1.10525	0.000698925	0.0421944	-0.152739	3.00606	3.14118	2.96908	2.18321	3.99162	3.79587	3.83837	4.09468	FQ230569
XR_008094.3	1.32188	1.9169	-0.595018	0.000709555	0.0423561	-0.168348	1.24421	1.4804	1.218	1.34491	2.09782	1.69559	1.87697	1.9972	LOC367742		hypothetical gene supported by X51707
NR_028279.1	8.88846	7.21782	1.67064	0.000710266	0.0423561	-0.169384	8.04991	9.09474	8.73566	9.67355	7.22693	7.47877	6.96108	7.2045	NR_028279.1
XR_085739.1	7.74699	7.1578	0.589191	0.000715945	0.042436	-0.177619	7.63654	7.80686	7.91201	7.63256	7.25582	7.28507	6.9413	7.14901	LOC679824		hypothetical protein LOC679824
XR_085902.2	16.8968	16.4107	0.486076	0.000732911	0.0430281	-0.201844	16.8357	16.8288	16.8525	17.0702	16.5052	16.4684	16.369	16.3004	LOC681017		similar to acidic ribosomal phosphoprotein P0
XR_006462.3	7.82655	7.04357	0.782975	0.000734734	0.0430281	-0.204412	7.51315	7.83401	7.74754	8.21149	6.94351	7.18056	7.05058	6.99963	LOC363527		similar to serine/threonine protein kinase 6
AF017251	6.42041	5.6063	0.81411	0.000786553	0.0457886	-0.274917	6.54305	6.36698	6.36823	6.40337	5.74817	5.68596	5.14314	5.84792	Pld1	rno:25096	Phospholipase D1	Pld1	Phospholipase D1
BC167004	10.4657	9.85935	0.606402	0.00081989	0.0474469	-0.31787	10.3671	10.3311	10.3923	10.7725	9.90966	9.91038	9.73093	9.88642	Mapk1ip1l	rno:361028	mitogen-activated protein kinase 1 interacting protein 1-like	Mapk1ip1l	Mapk1ip1l protein
DQ979831	9.30965	8.08908	1.22057	0.000828939	0.0476315	-0.329231	9.06358	9.50481	9.17253	9.49769	8.65453	8.06455	8.13601	7.50122	UPI00015C0ABC
FQ225939	6.15017	4.37907	1.7711	0.000832821	0.0476315	-0.334065	5.37774	6.52055	5.70883	6.99355	4.29596	4.18053	4.72222	4.31759	FQ225939
BC098747	13.0046	12.2046	0.800034	0.000848783	0.0482622	-0.353715	13.2755	12.611	13.2157	12.9161	12.346	12.1696	12.0863	12.2163	Samd9l	rno:500015	Protein Samd9l
uc011ybn.1	6.74846	7.42046	-0.671999	0.000893928	0.0503395	-0.407359	6.62459	6.81304	6.86011	6.69609	7.1987	7.31987	7.40686	7.75641	uc011ybn.1
FQ211073	12.0096	12.4858	-0.476197	0.00089787	0.0503395	-0.411914	12.1345	11.9049	12.0292	11.9697	12.4042	12.3663	12.5889	12.5836	Fdps	rno:83791	Farnesyl pyrophosphate synthase	Fdps	Putative uncharacterized protein
FQ231862	8.72247	7.78233	0.940136	0.000900758	0.0503395	-0.41524	8.34957	8.63743	8.72649	9.17639	7.66489	7.69303	7.68898	8.08242	Il10ra	rno:117539	Protein Il10ra	Il10ra	Interleukin-10 receptor subunit alpha
uc012aqx.1	6.16784	5.14876	1.01908	0.000908875	0.0504118	-0.424527	5.69773	6.46518	6.12072	6.38774	5.54477	5.02331	4.9992	5.02776	uc012aqx.1
FQ209892	8.69482	9.08834	-0.393513	0.000912362	0.0504118	-0.428491	8.7312	8.76827	8.62896	8.65086	9.17969	9.08815	9.06029	9.02521	Zak	rno:311743	Protein Zak	Zak	Mitogen-activated protein kinase kinase kinase MLT
uc009bxa.1	1.90011	3.02924	-1.12913	0.000971221	0.0533626	-0.493227	1.59432	2.15092	1.59937	2.25584	3.04046	3.51241	2.74703	2.81705	uc009bxa.1
uc012gdx.1	9.02555	9.84423	-0.818682	0.000978655	0.0534706	-0.501124	8.89212	9.34304	9.05432	8.81273	9.62631	9.67247	9.90648	10.1717	uc012gdx.1
FQ230336	3.11376	1.68882	1.42494	0.000990354	0.0535137	-0.513431	2.72382	3.57039	2.9155	3.24534	2.2023	0.996501	1.91621	1.64028	FQ230336
FQ227057	11.2311	9.81262	1.41848	0.000993106	0.0535137	-0.516305	10.9296	11.7307	10.7349	11.5292	10.1117	10.1368	9.76506	9.23692	FQ227057
uc012gck.1	4.99722	6.2618	-1.26458	0.000995858	0.0535137	-0.519171	5.56429	4.90495	5.03912	4.48051	6.04729	5.92145	6.65916	6.41929	uc012gck.1
FQ225252	5.22069	4.11376	1.10693	0.0010133	0.0541533	-0.537152	4.9817	4.96593	5.05107	5.88406	3.8255	4.20054	4.28215	4.14687	FQ225252
BC169005	6.72129	6.05583	0.665459	0.0010202	0.0542256	-0.544179	6.62901	6.71388	6.47649	7.06578	6.01854	6.06673	6.17924	5.95882	UPI00017C11AF
NR_027324.1	8.43811	6.0721	2.366	0.00106206	0.0561441	-0.585838	7.552	8.38847	8.38554	9.42641	6.19768	6.55511	6.58868	4.94693	H19		H19, imprinted maternally expressed transcript (non-protein coding)
EF127847	3.09703	1.7428	1.35423	0.00106777	0.0561441	-0.591393	2.37306	2.95111	3.38787	3.67608	1.51194	1.66922	1.74041	2.04962	Tlr2	rno:310553	Toll-like receptor	Tlr2	Toll-like receptor 2
FQ215639	6.27718	6.88274	-0.605562	0.00108985	0.0569984	-0.612592	6.40412	6.47276	6.16166	6.07018	6.84353	6.77932	7.08964	6.81847	FQ215639
BC086526	8.48678	6.34839	2.13839	0.00111411	0.0577014	-0.635402	8.36858	8.45357	8.5102	8.61479	7.22596	7.17057	5.43009	5.56695	Olr35	rno:293140	Olfactory receptor	Olfr520	Olfactory receptor
uc009mks.1	10.5554	10.1133	0.442078	0.00111509	0.0577014	-0.636313	10.6407	10.5368	10.6452	10.3988	10.1555	10.1129	10.0025	10.1823	uc009mks.1
FQ230375	8.2518	7.69811	0.553697	0.00113615	0.0584818	-0.6557	8.23659	8.07494	8.20082	8.49487	7.60639	7.59831	7.75306	7.83466	FQ230375
NR_033549.1	6.64062	7.05992	-0.419305	0.00116326	0.0595638	-0.680134	6.5249	6.6584	6.69169	6.68747	7.05568	6.94841	7.18881	7.04679	NR_033549.1
XR_141159.1	5.87926	6.74898	-0.86972	0.00118671	0.0604478	-0.700811	5.77026	5.78851	6.09	5.86825	6.57132	6.59924	6.54856	7.27679	XR_141159.1
XR_009191.3	8.75052	9.39906	-0.648545	0.00121523	0.0615801	-0.725425	8.77523	8.72668	8.75457	8.7456	9.55174	9.21015	9.13991	9.69445	XR_009191.3
NR_003508.1	8.87002	7.76282	1.1072	0.00126037	0.0633346	-0.763221	9.07085	8.27342	9.35027	8.78556	7.87285	7.44695	7.88651	7.84498	NR_003508.1
uc008btb.1	5.03356	5.66607	-0.632509	0.00126691	0.0633346	-0.768587	4.82323	4.97441	5.30613	5.03048	5.42552	5.72908	5.70593	5.80376	uc008btb.1
Z21935	6.94662	7.6028	-0.656174	0.00127094	0.0633346	-0.771872	7.13176	7.00919	6.83419	6.81135	7.5965	7.4551	7.92753	7.43206	Mapk4	rno:54268	Mitogen-activated protein kinase 4	Mapk4	Mitogen-activated protein kinase 4
FQ233063	10.2355	8.93918	1.29636	0.00127576	0.0633346	-0.775797	9.59509	10.4634	10.0742	10.8095	9.15268	8.95486	8.51364	9.13553	Ifi30	rno:290644	Gamma-interferon-inducible lysosomal thiol reductase
FQ232998	6.26703	5.67724	0.589798	0.00134667	0.0665173	-0.831862	6.18608	6.50314	6.04658	6.33233	5.84135	5.73924	5.59552	5.53283	FQ232998
AB363002	8.43927	7.67264	0.766631	0.00136176	0.0669246	-0.84341	8.4454	8.47633	8.14031	8.69505	7.74739	7.70224	7.32533	7.91561	Abca1	rno:313210	Atp casette transporter A1	Abca1	ATP-binding cassette sub-family A member 1
FQ235085	6.53355	5.02407	1.50948	0.00136989	0.0669876	-0.849581	6.57677	5.99299	6.90859	6.65584	4.56228	4.46593	5.40177	5.66629	FQ235085
FQ222354	4.92891	3.51008	1.41883	0.00141935	0.0690611	-0.886349	4.36408	5.19034	4.71334	5.44788	3.87539	3.80482	2.84961	3.51049	FQ222354
uc011wut.1	5.39414	4.20887	1.18527	0.00143788	0.069616	-0.899788	5.19792	5.53776	5.4119	5.42898	4.30707	3.87539	4.92777	3.72526	uc011wut.1
uc009kob.1	6.67844	3.67238	3.00607	0.0014859	0.0715867	-0.933844	5.67028	6.76969	6.63677	7.63704	4.2263	4.29558	4.33054	1.83708	uc009kob.1
NR_001592.1	6.57764	4.10933	2.46832	0.00150787	0.0721893	-0.949055	5.81193	6.14538	6.53213	7.82113	4.18663	4.45131	4.85091	2.94845	NR_001592.1
uc009jxl.1	7.86283	7.38726	0.475562	0.00151903	0.0721893	-0.956705	7.61709	8.00825	7.8998	7.92616	7.39124	7.33078	7.45468	7.37235	uc009jxl.1
M83678	12.4128	11.5204	0.892358	0.00152055	0.0721893	-0.95774	12.0406	12.8111	12.2008	12.5986	11.6059	11.46	11.2619	11.7539	Rab13	rno:81756	Ras-related protein Rab-13	Rab8b	Ras-related protein Rab-8B
AY321344	6.19056	5.26047	0.930095	0.00159808	0.0751072	-1.00929	6.34002	5.74517	6.42	6.25705	5.50664	5.09269	4.90538	5.53715	Igtp	rno:303163	RCG34262, isoform CRA_a	Irgc1	MCG22844
FQ231576	7.17028	7.75543	-0.585151	0.00159965	0.0751072	-1.01031	7.33103	7.26086	7.25644	6.83277	7.71596	7.68149	7.8978	7.72646	FQ231576
DQ188032	10.9264	11.3394	-0.413038	0.00160505	0.0751072	-1.0138	10.9742	11.0066	10.9085	10.8163	11.3814	11.1827	11.4339	11.3598	Sik2		Protein Sik2
XR_085607.1	7.68128	6.60168	1.0796	0.00165587	0.0771164	-1.04612	7.44953	7.33217	7.70593	8.23749	6.94157	6.64529	6.16041	6.65946	XR_085607.1
FQ224293	10.009	11.0361	-1.02708	0.00167539	0.0776554	-1.05827	9.86913	10.133	10.0544	9.97946	11.1893	11.2687	10.3276	11.3587	LOC100909539		uncharacterized LOC100909539
uc008dzl.1	7.54244	8.02715	-0.484703	0.00168408	0.0776903	-1.06363	7.63281	7.31645	7.71117	7.50935	8.13653	8.02804	7.98422	7.9598	uc008dzl.1
uc012csv.1	9.60145	8.96437	0.637081	0.00170424	0.0780704	-1.07596	9.33347	9.72065	9.47004	9.88164	8.92948	8.97154	8.81505	9.1414	uc012csv.1
FQ225632	3.72349	2.13447	1.58903	0.00171612	0.0780704	-1.08317	3.09994	4.5047	3.09094	4.19839	2.32851	2.30141	2.15791	1.75005	FQ225632
FQ231842	9.18685	8.5172	0.66965	0.00172364	0.0780704	-1.0877	9.02579	9.20128	9.36857	9.15178	8.70632	8.37659	8.21642	8.76949	FQ231842
FQ232545	8.51045	7.88688	0.623565	0.00172425	0.0780704	-1.08807	8.22411	8.54042	8.45266	8.82459	7.95734	7.95601	7.71561	7.91856	LOC679342	rno:679342	Protein Cenpp	Cenpp	Centromere protein P
BC158612	6.88333	7.2723	-0.388972	0.00174001	0.0784207	-1.0975	6.92256	6.85659	6.80308	6.95108	7.24582	7.13697	7.36308	7.34333	Chchd5	rno:296147	Chchd5 protein	Chchd5	Coiled-coil-helix-coiled-coil-helix domain containing 5
FQ221461	11.4783	11.8588	-0.380457	0.00175314	0.0786499	-1.10529	11.5602	11.5506	11.4353	11.3672	11.8819	11.9235	11.8704	11.7593	FQ221461
FQ230663	8.089	7.74704	0.341952	0.00182085	0.0813147	-1.14458	8.14597	8.07954	8.08877	8.0417	7.82702	7.7832	7.7093	7.66865	FQ230663
NR_036617.1	8.97671	7.13351	1.84321	0.00183966	0.0814758	-1.15523	8.73639	9.29894	8.79804	9.07349	7.84644	7.95327	6.36942	6.36489	RGD1564482		RGD1564482
uc008atc.1	8.61481	7.79502	0.819783	0.00185821	0.0814758	-1.16563	8.37867	8.61756	8.58967	8.87332	7.69858	7.68174	7.52255	8.27723	uc008atc.1
FQ220390	8.61393	5.02992	3.584	0.00186294	0.0814758	-1.16827	6.87857	9.63019	7.31475	10.6322	5.10449	5.1094	4.75851	5.1473	FQ220390
PL00010H15	3.43128	2.09168	1.3396	0.00187901	0.0814758	-1.17717	2.91966	3.15017	3.91999	3.73531	1.98318	2.61498	1.50713	2.26143	PL00010H15
FQ211598	8.18664	9.79749	-1.61086	0.0018795	0.0814758	-1.17744	7.96032	8.98324	7.91537	7.88763	9.04988	9.6424	10.0118	10.4859	Tmem196	rno:500750	Transmembrane protein 196	Tmem196	Protein Tmem196
FQ210715	8.36694	7.68707	0.679868	0.00189638	0.0814758	-1.18671	8.32728	8.66947	8.27288	8.19814	7.38516	7.65723	7.76847	7.93743	Dcst1	rno:295246	Protein Dcst1	Dcst1	DC-STAMP domain-containing protein 1
uc009uef.1	3.47855	5.66851	-2.18996	0.00189828	0.0814758	-1.18775	3.13434	4.33937	3.10409	3.33641	4.71431	5.12381	6.01318	6.82274	uc009uef.1
FQ231852	8.29182	7.80708	0.484741	0.0019045	0.0814758	-1.19114	8.25446	8.24258	8.36894	8.30129	8.04203	7.86099	7.71191	7.61338	FQ231852
FQ227506	6.66494	7.3666	-0.701665	0.00190765	0.0814758	-1.19285	6.75071	6.86719	6.48444	6.55742	7.19974	7.12479	7.73502	7.40686	FQ227506
XR_086006.1	7.70726	6.7046	1.00266	0.00190777	0.0814758	-1.19292	7.61568	7.3176	7.60763	8.28813	6.92903	6.66497	6.34667	6.87773	XR_086006.1
BC168188	11.5631	12.126	-0.562853	0.00195146	0.0829793	-1.21639	11.5839	11.5952	11.5088	11.5647	12.217	12.0756	12.3925	11.8189	Boc		Protein Boc	Boc	Brother of CDO
uc012cut.1	4.55257	5.06403	-0.511453	0.00196471	0.0831814	-1.22341	4.69389	4.46905	4.69047	4.35689	5.12452	4.94738	5.22326	4.96094	uc012cut.1
FQ225980	8.36961	7.11456	1.25505	0.00198043	0.0834853	-1.23166	7.80335	8.76329	7.97936	8.93246	7.19609	7.07534	6.75778	7.42903	FQ225980
uc009pvh.2	10.767	10.2435	0.523583	0.00200794	0.0836045	-1.24596	10.7575	10.6379	10.6329	11.0399	10.4006	10.129	10.2455	10.1988	uc009pvh.2
uc008qyf.1	9.9318	10.4046	-0.472846	0.00200918	0.0836045	-1.24661	10.1191	9.86152	9.88345	9.86313	10.2258	10.365	10.5603	10.4675	uc008qyf.1
FQ233589	4.94095	1.64868	3.29227	0.00201195	0.0836045	-1.24803	3.83147	5.49863	3.90194	6.53176	1.12132	3.2484	1.07833	1.14666	FQ233589
FQ226646	7.62708	6.90625	0.720825	0.0020235	0.0836045	-1.25397	7.54344	7.79305	7.50847	7.66334	6.90982	7.09338	7.15902	6.46278	FQ226646
FQ228494	5.35218	4.26924	1.08294	0.002026	0.0836045	-1.25525	4.8982	5.21028	5.44426	5.85598	3.79816	4.26208	4.65405	4.36267	FQ228494
EU872449	4.48878	3.63506	0.853722	0.00204827	0.0840121	-1.26658	4.53512	4.4311	4.54073	4.44818	3.31606	3.55715	4.23259	3.43444	Kcnn4	rno:65206	Potassium intermediate/small conductance calcium-activated channel, subfamily N, member 4	Kcnn3	Small conductance calcium-activated potassium channel protein 3
FQ228090	11.2929	11.6719	-0.378986	0.00205306	0.0840121	-1.269	11.2978	11.3346	11.2294	11.3098	11.5242	11.6756	11.6818	11.8058	FQ228090
AF352174	3.17199	3.89249	-0.720498	0.00206882	0.0843042	-1.27692	3.23381	3.38197	2.77891	3.29326	3.76043	3.77782	4.20304	3.82866	Arhgef5	rno:140898	Protein Arhgef5	Arhgef5	Protein Arhgef5
FQ227065	7.20033	6.14855	1.05178	0.00209027	0.0845298	-1.28762	7.21846	7.30116	7.05036	7.23135	6.44281	6.37873	6.39255	5.38013	FQ227065
BC089988	6.78125	7.28452	-0.503272	0.00209164	0.0845298	-1.28829	6.86178	6.86058	6.874	6.52862	7.29502	7.16776	7.21395	7.46134	BC089988
FQ226936	7.72751	6.22156	1.50595	0.00211417	0.0850109	-1.2994	7.01244	7.79756	7.3488	8.75124	6.25512	6.27838	6.01527	6.33748	FQ226936
FQ234027	7.39533	7.83786	-0.442531	0.00212093	0.0850109	-1.30271	7.33247	7.59494	7.34333	7.31057	7.72114	7.77013	7.91201	7.94816	FQ234027
uc007efk.1	2.27103	1.531	0.740031	0.00219698	0.0876916	-1.33922	2.33655	2.36548	2.59041	1.7917	1.52425	1.67062	1.52312	1.40602	uc007efk.1
XR_008813.2	12.9037	13.4183	-0.51465	0.00220664	0.0876916	-1.34377	12.891	12.881	12.9596	12.8831	13.1892	13.2838	13.5389	13.6614	RGD1565157		similar to testis-specific farnesyl pyrophosphate synthetase
AF009604	13.628	13.2251	0.402837	0.00222343	0.0876916	-1.35163	13.6978	13.5361	13.7516	13.5264	13.1381	13.3369	13.1619	13.2636	Sh3gl3	rno:81921	Endophilin-A3	Sh3gl3	Endophilin-A3
XR_008610.3	9.52232	9.04408	0.478241	0.00223151	0.0876916	-1.35539	9.69445	9.46022	9.61099	9.32362	8.98823	8.91402	9.16249	9.11158	RGD1561472		similar to mKIAA2005 protein
FQ233949	10.1338	10.5504	-0.416592	0.00223264	0.0876916	-1.35591	10.2029	9.99143	10.2723	10.0684	10.4284	10.5298	10.622	10.6212	FQ233949
uc008vch.1	7.67136	7.0672	0.604165	0.00224602	0.0878644	-1.36211	7.44772	7.79333	7.65191	7.79251	7.06455	6.95246	6.86845	7.38333	uc008vch.1
FQ225614	8.77069	8.01007	0.760613	0.00226491	0.0882503	-1.37078	8.97293	8.63051	8.83386	8.64544	7.8845	7.7543	8.49768	7.90381	RGD1563091	rno:500011	similar to OEF2	Samd9l	Sterile alpha motif domain-containing protein 9-like
FQ235289	4.74962	4.29503	0.454584	0.00233324	0.0903118	-1.40159	4.64973	4.77369	4.59966	4.97539	4.20369	4.30343	4.39961	4.27341	FQ235289
FQ226631	9.41973	9.91541	-0.495684	0.00233629	0.0903118	-1.40294	9.53996	9.44702	9.40224	9.2897	9.8914	9.84113	9.74859	10.1806	FQ226631
FQ230248	6.45128	8.46774	-2.01647	0.00234865	0.0903291	-1.40841	6.35021	7.22297	6.21108	6.02084	8.49374	9.12037	7.16959	9.08726	FQ230248
M31322	12.5103	12.8754	-0.365062	0.0023637	0.0903291	-1.41503	12.6064	12.448	12.5689	12.4181	12.7808	12.8988	12.8572	12.9648	Aplp2	rno:64312	Amyloid-like protein 2	Aplp2	Amyloid-like protein 2
AF023087	12.2597	13.891	-1.6313	0.00236444	0.0903291	-1.41536	12.5374	12.0148	12.3141	12.1727	13.9091	13.1951	15.0386	13.4213	Egr1	rno:24330	Early growth response protein 1	Egr1	Early growth response protein 1
FQ219080	2.33682	1.15132	1.1855	0.00237833	0.0905062	-1.42142	1.50746	2.25517	2.81972	2.76493	1.15066	1.09606	1.17368	1.18486	FQ219080
FQ233446	5.19694	6.55561	-1.35867	0.00238894	0.0905576	-1.42604	5.6544	5.64088	5.0677	4.42478	6.93908	6.85528	6.21556	6.21253	FQ233446
BC099771	6.89067	7.42997	-0.539296	0.00240256	0.0907223	-1.43193	6.93536	7.09338	6.56735	6.9666	7.37758	7.39479	7.38545	7.56206	BC099771
NR_036582.1	11.4704	11.9486	-0.47815	0.00242582	0.0909906	-1.44191	11.3827	11.5823	11.4412	11.4756	11.736	11.8533	12.071	12.1342	NR_036582.1
FQ231662	12.7686	12.3166	0.45201	0.00246499	0.0909906	-1.45851	12.5914	12.7999	12.7043	12.9787	12.4314	12.2863	12.3326	12.216	FQ231662
FQ231396	4.51085	3.64015	0.8707	0.00246926	0.0909906	-1.4603	4.61968	4.06657	4.59453	4.76262	3.7922	3.40087	3.35638	4.01114	FQ231396
FQ225438	5.24534	4.39008	0.855256	0.00247088	0.0909906	-1.46098	5.12835	5.21398	4.95981	5.6792	4.23789	4.82285	4.14666	4.35291	FQ225438
FQ233177	10.4452	9.86576	0.579397	0.00247193	0.0909906	-1.46142	10.549	10.3868	10.3002	10.5447	9.7918	9.68184	9.77123	10.2182	FQ233177
BC081759	5.0569	3.63701	1.41988	0.00247255	0.0909906	-1.46168	4.61489	5.0172	5.12772	5.46777	3.84445	4.24381	2.71043	3.74936	Nde1	rno:83836	Nuclear distribution protein nudE homolog 1	Nde1	Nuclear distribution protein nudE homolog 1
AY539922	5.30603	5.80888	-0.502858	0.00247479	0.0909906	-1.46262	5.44276	5.24182	5.2595	5.28003	5.74774	5.6112	6.08808	5.78851	UPI000034EAD8
NR_047667.1	3.80829	1.79149	2.0168	0.00249171	0.0912692	-1.46968	2.47303	3.95681	4.09877	4.70455	1.94427	2.41244	1.48864	1.32059	NR_047667.1
FQ216427	5.76179	5.15047	0.611316	0.00251239	0.0916836	-1.47825	5.82386	5.98375	5.76701	5.47254	5.42898	5.00256	5.02609	5.14426	LOC100909637		uncharacterized LOC100909637
uc012gqg.1	9.25615	8.76396	0.492189	0.00256504	0.092989	-1.49974	9.12097	9.20182	9.20908	9.49274	8.71585	8.97522	8.70051	8.66427	uc012gqg.1
FQ233348	8.99244	8.46989	0.522552	0.00256718	0.092989	-1.5006	8.8085	8.89998	9.23046	9.03083	8.57046	8.26318	8.45947	8.58644	FQ233348
FQ219999	11.8402	11.5043	0.335976	0.00258735	0.0933737	-1.50871	11.7469	11.8142	11.9219	11.8779	11.5113	11.4473	11.4715	11.587	Lims1	rno:499443	Protein Lims1	Lims1	LIM and senescent cell antigen-like domains 1 isoform D
BC098788	11.4503	10.4218	1.0285	0.00260599	0.0937007	-1.51614	11.0871	11.4975	11.4179	11.7987	10.7949	10.8179	10.0708	10.0035	Ptpn18	rno:301333	Protein-tyrosine-phosphatase	Ptpn18	Tyrosine-protein phosphatase non-receptor type 18
AH004881	12.1404	13.7417	-1.6013	0.00262152	0.0938329	-1.5223	12.3151	12.0014	12.156	12.089	13.8886	13.1137	14.8714	13.093	UPI00000E7D39
AJ302054	5.7157	3.28526	2.43045	0.00262886	0.0938329	-1.52519	5.6452	4.86477	6.29033	6.06251	4.17734	4.00343	3.28544	1.67481	Zbp1	rno:171091	Z-DNA binding protein 1	Zbp1	Z-DNA-binding protein 1
FQ215638	10.1386	10.7139	-0.575364	0.00274091	0.0969831	-1.56844	10.219	9.9565	10.1988	10.18	10.4734	10.5345	10.9074	10.9405	FQ215638
FQ230342	9.12404	8.49362	0.630418	0.00275756	0.0969831	-1.57471	9.05031	8.92384	9.18853	9.33347	8.30276	8.43016	8.37899	8.86256	FQ230342
FQ232454	7.98073	7.09963	0.881093	0.00275997	0.0969831	-1.57561	8.24666	7.47115	8.39683	7.80826	7.21555	6.88232	7.0492	7.25146	FQ232454
uc012efb.1	7.69627	6.84304	0.85323	0.00276643	0.0969831	-1.57804	7.27006	7.6151	7.60295	8.29697	6.86542	6.84464	6.73462	6.92749	uc012efb.1
AF311886	7.62441	7.13027	0.49415	0.00276669	0.0969831	-1.57813	7.55999	7.82113	7.4705	7.64604	7.29601	7.19954	6.91108	7.11443	Cyp4v3	rno:266761	Cytochrome P450 4V2	Cyp4v3	MCG1050379
AY855168	7.36602	7.81172	-0.445697	0.00279953	0.0977835	-1.59035	7.3545	7.50122	7.30462	7.30376	7.78648	8.00246	7.60431	7.85363	Rpgr	rno:367733	RPGR	Rpgr	X-linked retinitis pigmentosa GTPase regulator
BC089864	13.1414	12.7762	0.365236	0.00281009	0.097803	-1.59425	13.1317	13.0024	13.2493	13.1824	12.7959	12.865	12.6836	12.7604	Tstd3	rno:500420	thiosulfate sulfurtransferase (rhodanese)-like domain containing 3	Tstd3	Thiosulfate sulfurtransferase/rhodanese-like domain-containing protein 3
uc008ran.2	7.49552	9.12426	-1.62874	0.00285017	0.0982776	-1.60893	7.97337	7.60105	7.42727	6.98041	8.82565	9.21848	8.30931	10.1436	uc008ran.2
FQ234640	8.46965	9.02065	-0.551006	0.00285801	0.0982776	-1.61177	8.47075	8.73993	8.27414	8.39376	8.8492	8.95104	9.24855	9.03381	FQ234640
ZX00040G18	4.88841	5.81913	-0.930724	0.00286301	0.0982776	-1.61358	5.19475	4.71884	5.01673	4.62331	5.43473	5.81127	5.64445	6.38608	ZX00040G18
BC079432	7.37451	6.96874	0.405764	0.00286392	0.0982776	-1.61391	7.25764	7.50366	7.3076	7.42913	6.84407	6.97928	6.92903	7.12259	Fam124a	rno:691938	family with sequence similarity 124A	Fam124a	Protein Fam124a
XR_086096.1	16.8825	17.3166	-0.434028	0.00287653	0.0983653	-1.61846	16.9345	16.8642	16.7618	16.9696	17.1567	17.3241	17.255	17.5304	LOC691781		similar to Tubulin alpha-2 chain (Alpha-tubulin 2)
FQ210077	1.41941	2.56103	-1.14163	0.00289642	0.0987003	-1.6256	1.18751	1.21846	1.36817	1.90348	2.21496	2.63159	3.25231	2.14528	FQ210077
FQ213250	13.5833	14.1877	-0.604397	0.00293236	0.0992785	-1.63837	13.4672	13.9878	13.386	13.4923	14.1182	14.07	14.3053	14.2573	Nrep	rno:338475	Neuronal regeneration-related protein	Nrep	Neuronal regeneration-related protein
FQ221463	4.23138	5.08893	-0.857553	0.00293369	0.0992785	-1.63884	4.20463	4.62351	3.87426	4.2231	4.97617	5.04893	4.78513	5.5455	FQ221463
FQ233501	7.84523	8.12985	-0.284621	0.00301626	0.101411	-1.66758	7.84595	7.84986	7.82725	7.85785	8.15659	8.1025	8.09211	8.16818	FQ233501
FQ212138	11.4228	11.0039	0.418827	0.00302411	0.101411	-1.67027	11.4181	11.3245	11.3692	11.5792	11.0582	11.0724	11.0825	10.8026	Srbd1	rno:301665	Protein Srbd1	Srbd1	Srbd1 protein
XR_140769.1	4.66857	4.17358	0.494986	0.00302808	0.101411	-1.67163	4.72263	4.85887	4.45702	4.63576	3.99279	4.35581	4.21958	4.12616	XR_140769.1
XR_141778.1	7.87836	8.32546	-0.447102	0.00304314	0.101411	-1.67677	7.92304	7.90669	7.85047	7.83323	8.07299	8.36057	8.33413	8.53414	XR_141778.1
FQ233312	6.17591	6.56062	-0.384711	0.00305843	0.101411	-1.68196	6.07057	6.34597	6.199	6.08808	6.59896	6.44397	6.61409	6.58544	FQ233312
FQ220597	12.764	11.9461	0.817914	0.0030775	0.101411	-1.68839	12.9104	12.3265	13.0561	12.763	12.2606	12.1043	11.6282	11.7912	LOC100910973		uncharacterized LOC100910973
NR_028449.1	6.55715	5.98517	0.571983	0.00308197	0.101411	-1.68989	6.36786	6.83835	6.32392	6.69847	5.97489	5.81953	6.07835	6.06791	NR_028449.1
XR_141945.1	8.4424	6.58627	1.85613	0.00308292	0.101411	-1.69021	7.38712	8.81974	8.20003	9.36274	6.93061	6.72035	5.75782	6.93631	XR_141945.1
FQ213880	9.22934	9.60816	-0.378821	0.00309995	0.101411	-1.69592	9.26622	9.30048	9.23416	9.11649	9.59865	9.59772	9.47027	9.76599	FQ213880
FQ212459	11.8889	12.5201	-0.631193	0.00310544	0.101411	-1.69775	12.0778	11.8865	12.0919	11.4994	12.431	12.3803	12.726	12.543	Magi1	rno:500261	Membrane-associated guanylate kinase, WW and PDZ domain-containing protein 1	Magi1	Magi1 protein
FQ212443	2.04354	4.56155	-2.51801	0.00311077	0.101411	-1.69953	1.02964	3.34174	1.32369	2.47908	5.3686	5.26503	3.59825	4.01431	FQ212443
FQ226038	9.25407	8.05711	1.19697	0.00314293	0.102119	-1.71017	9.3286	9.18209	9.28049	9.22511	8.11815	8.58553	8.39152	7.13323	FQ226038
uc009kqy.1	8.0283	7.60618	0.422115	0.00315898	0.102301	-1.71545	7.97361	8.03332	7.98901	8.11725	7.62503	7.63753	7.3794	7.78276	uc009kqy.1
FQ219437	4.32645	3.45356	0.872891	0.00317507	0.102483	-1.72071	3.92915	4.46864	4.25666	4.65136	3.24534	3.51698	3.90945	3.14246	Cyp2r1	rno:361631	Uncharacterized protein	Cyp2r1	Vitamin D 25-hydroxylase
XR_108198.2	12.7337	12.3096	0.424107	0.00324327	0.104118	-1.74271	12.5362	12.7392	12.7713	12.8881	12.4569	12.3249	12.2223	12.2342	XR_108198.2
FQ230652	8.19545	7.71212	0.483334	0.0032536	0.104118	-1.746	8.31556	8.43722	8.05249	7.97653	7.75466	7.74951	7.70804	7.63626	FQ230652
AJ245718	9.37199	9.82588	-0.453896	0.00326314	0.104118	-1.74903	9.33574	9.25977	9.41127	9.48116	9.90403	9.56727	9.85343	9.9788	Grm6	rno:24419	Metabotropic glutamate receptor 6	Grm6	Grm6 protein
D82069	4.65118	2.81311	1.83806	0.00327706	0.104118	-1.75344	3.86407	5.22398	3.88074	5.63591	3.01542	3.05764	3.03772	2.14167	Aif1	rno:29427	Allograft inflammatory factor 1	Aif1l	Allograft inflammatory factor 1-like
ZX00076M20	2.34147	1.69129	0.650185	0.00328082	0.104118	-1.75463	1.99838	2.32654	2.26176	2.77921	1.73881	1.59336	1.72146	1.71153	ZX00076M20
XR_141442.1	6.98971	7.46589	-0.47618	0.00329906	0.104118	-1.76036	7.06313	6.89761	7.08303	6.91507	7.20553	7.44823	7.53451	7.6753	XR_141442.1
AY325248	5.68654	5.01306	0.673481	0.00330025	0.104118	-1.76074	5.52837	5.72386	5.91325	5.58067	4.62382	4.95008	5.16078	5.31754	UPI00001B48B5
L13206	4.75884	4.01478	0.744062	0.00332494	0.104355	-1.76845	5.19925	4.62513	4.60829	4.60269	4.25897	3.80097	4.21192	3.78726	Foxd4	rno:252886	Forkhead box protein D4	Foxd4	Forkhead box protein D4
FQ225190	6.48067	5.47283	1.00783	0.0033434	0.104355	-1.77418	6.59423	6.00973	6.92369	6.39501	5.42483	5.04283	5.43392	5.98975	Gbp4	rno:310917	Protein LOC685116	Gbp3	Guanylate-binding protein 4
FQ225194	12.5265	12.8848	-0.358261	0.00334633	0.104355	-1.77509	12.5343	12.52	12.3957	12.6563	12.9567	12.8675	12.7816	12.9335	FQ225194
FQ211848	5.74213	6.41028	-0.668143	0.00335046	0.104355	-1.77637	5.7952	5.73323	5.9407	5.49941	6.28626	6.08965	6.76718	6.49802	FQ211848
FQ226657	6.38174	5.80807	0.57367	0.00337642	0.10483	-1.78436	6.22393	6.28166	6.55954	6.46185	5.88005	5.82119	6.05019	5.48087	FQ226657
uc012gpf.1	13.4443	13.1252	0.319143	0.00339579	0.105098	-1.79028	13.4485	13.3618	13.5301	13.4369	13.2159	13.0727	13.137	13.0751	uc012gpf.1
uc008ipy.2	10.8117	10.3461	0.465583	0.00346493	0.106899	-1.81114	10.7667	10.8805	10.7225	10.8771	10.1273	10.2853	10.365	10.6069	uc008ipy.2
FQ231461	5.60606	4.42744	1.17863	0.00348355	0.106998	-1.81668	5.7653	4.83334	6.13938	5.68623	4.3296	4.20086	4.24266	4.93662	FQ231461
FQ225013	5.16349	4.34471	0.818774	0.00349003	0.106998	-1.8186	5.18327	5.36659	5.12141	4.98268	4.56997	4.42835	4.63455	3.74598	FQ225013
uc008wce.1	7.00119	6.39499	0.606202	0.00350891	0.107241	-1.82419	7.07245	7.19918	7.0858	6.64732	6.30175	6.30952	6.28854	6.68013	uc008wce.1
AF473848	4.67076	3.81231	0.858449	0.00352139	0.107287	-1.82786	5.15184	4.44866	4.58224	4.50028	3.45193	4.02695	4.14827	3.62208	AF473848
FQ221477	7.70378	6.8545	0.849279	0.00354397	0.10764	-1.83448	7.85825	7.15379	8.03757	7.76549	6.72542	6.96891	6.58105	7.14261	LOC685067		Protein LOC685067	Gbp7	MFLJ00316 protein
XR_085825.2	11.2769	10.7717	0.505205	0.00356218	0.107858	-1.83978	11.5563	11.2188	11.2902	11.0422	10.8538	10.8704	10.7476	10.6149	LOC690734		hypothetical protein LOC690734
BC098858	6.01736	6.32114	-0.303777	0.00360391	0.10836	-1.85183	6.01816	6.01368	6.10934	5.92825	6.31891	6.26977	6.35584	6.34002	Epc1	rno:100362678	Enhancer of polycomb homolog	Epc1	Enhancer of polycomb homolog 1
uc.247+	8.66021	9.00899	-0.348779	0.00360995	0.10836	-1.85356	8.65596	8.61557	8.63662	8.7327	8.95753	8.90942	8.99095	9.17806	uc.247+
ZX00076O18	9.37187	9.8893	-0.517431	0.00361202	0.10836	-1.85415	9.35206	9.24438	9.38726	9.50379	10.1773	9.78893	9.6425	9.94848	ZX00076O18
BC089934	10.6389	11.099	-0.460089	0.0036443	0.108787	-1.86336	10.8428	10.6878	10.4023	10.6226	11.0228	11.24	10.9968	11.1364	BC089934
FQ232797	7.00304	6.37007	0.63297	0.00365146	0.108787	-1.86539	6.94058	6.67295	7.31443	7.08418	6.52902	6.12937	6.31134	6.51054	FQ232797
FQ233916	9.01271	9.53636	-0.523651	0.00368984	0.108787	-1.87621	9.19102	9.19809	8.83872	8.823	9.49094	9.50672	9.74979	9.39799	FQ233916
FQ232183	8.6404	9.18882	-0.548423	0.00369114	0.108787	-1.87657	8.5561	8.96897	8.32824	8.7083	9.12011	9.25103	9.17696	9.2072	FQ232183
PX00148O19	11.1492	10.8374	0.311804	0.00369145	0.108787	-1.87666	11.1757	11.1511	11.1757	11.0943	10.835	10.8392	10.9422	10.7333	PX00148O19
FQ213291	2.501	3.34425	-0.84325	0.00369908	0.108787	-1.8788	2.84267	2.84195	2.32944	1.98995	3.3355	3.08152	3.4902	3.4698	FQ213291
U02315	6.84079	8.03296	-1.19217	0.00370409	0.108787	-1.88019	7.14296	6.95407	6.77532	6.4908	7.48692	8.07299	7.70723	8.86472	Nrg1	rno:112400	Pro-neuregulin-1, membrane-bound isoform	Nrg1	Type III neuregulin 1
uc011wvc.1	8.64631	8.96772	-0.321414	0.00371838	0.108879	-1.88418	8.77927	8.66335	8.58315	8.55947	8.96387	8.92848	8.97347	9.00507	uc011wvc.1
uc012eom.1	10.5316	9.37615	1.15546	0.00376652	0.109637	-1.89748	10.5575	10.5443	10.5189	10.5058	9.49228	9.27458	10.1518	8.5859	uc012eom.1
XR_141244.1	4.08215	4.92228	-0.840125	0.00377125	0.109637	-1.89878	4.31115	4.52666	3.79368	3.69712	4.6907	4.81835	4.97347	5.20658	XR_141244.1
FQ230816	8.87269	8.56102	0.311668	0.00377789	0.109637	-1.9006	8.92871	8.82319	8.80707	8.93178	8.56653	8.46866	8.57966	8.62923	Senp1	rno:300193	Protein Senp1	Senp1	Sentrin-specific protease 1
XR_005430.3	6.78822	6.30814	0.480084	0.00380724	0.110162	-1.90861	6.61246	6.98384	6.58544	6.97115	6.22815	6.33338	6.39623	6.27479	XR_005430.3
AF220558	2.03654	3.37483	-1.33829	0.00384938	0.110841	-1.91999	1.42063	2.79529	1.63145	2.29878	3.21239	3.88355	3.50456	2.8988	Trdn	rno:59299	Triadin	Trdn	Triadin
uc008mnl.1	10.565	10.1217	0.443297	0.00385335	0.110841	-1.92106	10.6766	10.6022	10.5015	10.4796	10.1855	10.2243	10.2298	9.84722	uc008mnl.1
uc011yix.1	9.12372	9.64132	-0.517603	0.00387617	0.11117	-1.92716	9.07602	9.19173	9.11284	9.11428	9.64073	9.53308	9.40096	9.99051	uc011yix.1
uc007fbt.1	10.5561	11.1098	-0.553714	0.00391977	0.111704	-1.93873	10.6379	10.5858	10.5249	10.4758	10.9498	10.9837	10.9874	11.5184	uc007fbt.1
AF473849	4.8212	4.25643	0.564769	0.00392187	0.111704	-1.93929	5.14139	4.56722	4.87598	4.70019	4.04637	4.25851	4.34502	4.37582	AF473849
XR_140893.1	7.75439	6.98655	0.767839	0.00392905	0.111704	-1.94118	7.39098	7.783	7.77465	8.06895	6.86426	6.98754	7.41351	6.68091	XR_140893.1
FQ225764	3.12329	2.23379	0.889499	0.00394638	0.111871	-1.94573	3.42285	3.19597	3.08469	2.78963	2.72051	2.41678	1.78893	2.00893	FQ225764
AF139208	5.87869	6.56424	-0.685555	0.00404087	0.114063	-1.97019	5.85128	6.04859	5.76772	5.84715	6.7477	6.64188	6.05234	6.81505	Lepr	rno:24536	Leptin receptor	Lepr	Leptin receptor
FQ230930	10.1906	9.77181	0.418836	0.00404702	0.114063	-1.97177	10.0387	10.4503	10.0926	10.181	9.80276	9.69172	9.80061	9.79216	FQ230930
M74494	3.54376	4.60566	-1.0619	0.00406406	0.114214	-1.97611	3.66313	3.11365	3.63882	3.75944	4.45273	4.74761	5.23515	3.98716	Atp1a1	rno:24211	Sodium/potassium-transporting ATPase subunit alpha-1	Atp1a1	Putative uncharacterized protein
uc.354+	3.32287	2.75953	0.563344	0.00408716	0.114227	-1.98197	3.39023	3.22781	3.0489	3.62456	2.88291	2.698	2.8921	2.56511	uc.354+
U81826	1.71052	2.52739	-0.816872	0.00408806	0.114227	-1.9822	1.19655	1.62065	1.86322	2.16167	2.37123	2.71434	2.67271	2.35131	LOC102550479		uncharacterized LOC102550479
FQ221579	6.63821	5.85034	0.787864	0.00410348	0.114227	-1.98609	6.02804	6.93631	6.78006	6.80842	5.83841	5.68964	6.01684	5.8565	FQ221579
uc.212+	6.93794	7.25579	-0.317846	0.00411474	0.114227	-1.98892	7.00793	6.80441	7.00344	6.93599	7.25204	7.19133	7.27602	7.30376	uc.212+
EF076770	11.5605	10.7816	0.778877	0.00412291	0.114227	-1.99097	11.1725	11.745	11.3454	11.9793	10.8791	10.7195	10.5086	11.0194	EF076770
FQ234398	6.19069	5.86018	0.330508	0.00413929	0.114357	-1.99507	6.27729	6.20119	6.14538	6.13889	5.97075	5.80571	5.75024	5.91402	Amd1	rno:81640	S-adenosylmethionine decarboxylase proenzyme	Amd1	S-adenosylmethionine decarboxylase proenzyme 1
AY044435	6.35533	5.7356	0.619739	0.00418225	0.115218	-2.00575	6.51984	6.39597	6.27662	6.22891	5.62739	5.62024	6.1823	5.51245	Sdr9c7	rno:259235	Protein Sdr9c7	Sdr9c7	Short-chain dehydrogenase/reductase family 9C member 7
uc009ntg.1	8.95694	8.50602	0.450922	0.00420426	0.115499	-2.01117	8.64249	9.08166	8.99934	9.10428	8.50501	8.53514	8.512	8.47192	uc009ntg.1
BC091392	8.84496	8.45253	0.392424	0.00423454	0.115931	-2.01859	8.72577	8.9036	8.70423	9.04623	8.36367	8.4559	8.50253	8.48803	Gfm2	rno:294672	Ribosome-releasing factor 2, mitochondrial	Gfm2	Ribosome-releasing factor 2, mitochondrial
BC090338	10.2913	11.9811	-1.68982	0.00424369	0.115931	-2.02082	10.4104	10.9763	10.1155	9.66303	11.0834	11.528	12.5045	12.8087	Fhod3	rno:100360334	Protein Fhod3	Fhod3	Fhod3 protein
FQ220267	5.42249	4.87125	0.551237	0.00437271	0.118828	-2.05177	5.35072	5.16154	5.44608	5.73161	4.85727	4.65095	4.95388	5.02289	FQ220267
FQ227017	6.99675	7.37554	-0.378796	0.00438319	0.118828	-2.05425	7.04966	6.94708	7.05254	6.9377	7.35533	7.26203	7.28986	7.59494	FQ227017
XR_142132.1	6.29471	6.84331	-0.548596	0.0044124	0.118828	-2.06111	6.28688	6.09219	6.5209	6.27887	7.1531	6.84854	6.62335	6.74824	XR_142132.1
M82845	4.18756	4.91445	-0.72689	0.00441515	0.118828	-2.06176	4.39961	4.34336	3.92269	4.08459	4.89432	4.58793	5.37681	4.79875	Pam	rno:25508	Peptidyl-glycine alpha-amidating monooxygenase	Pam	Pam protein
PX00717F07	14.1711	13.5415	0.629544	0.00442036	0.118828	-2.06297	13.9407	14.2005	13.9778	14.5654	13.6582	13.345	13.7294	13.4335	PX00717F07
FQ223867	6.38339	8.61102	-2.22763	0.00442262	0.118828	-2.0635	6.61769	7.29075	6.14297	5.48214	9.60058	9.44913	7.57157	7.82278	Crb3	rno:301112	Crumbs homolog 3 (Drosophila), isoform CRA_a	Crb3	Protein crumbs homolog 3
uc007ytj.1	8.73975	8.41204	0.327715	0.00446229	0.119368	-2.07273	8.70738	8.64544	8.7156	8.89059	8.36154	8.38914	8.49678	8.40068	uc007ytj.1
NR_038098.1	11.2732	10.7041	0.56905	0.00446715	0.119368	-2.07385	11.1143	11.2585	11.0937	11.6262	10.9125	10.6132	10.522	10.7688	Ybx1-ps3		RCG63497
FQ213699	13.1347	12.6528	0.481825	0.00450472	0.120044	-2.08251	13.2555	12.9113	13.1368	13.235	12.5443	12.5982	12.9255	12.5433	Prrt2	rno:361651	Proline-rich transmembrane protein 2	Prrt2	Proline-rich transmembrane protein 2
FQ226342	6.63741	5.69072	0.946695	0.00456666	0.120803	-2.09662	6.22325	6.76623	6.27786	7.2823	5.98599	5.59607	5.46491	5.7159	FQ226342
FQ215762	10.4178	10.0128	0.405014	0.00456899	0.120803	-2.09714	10.2139	10.4608	10.3752	10.6212	10.1276	9.98287	9.9555	9.98523	LOC100910342		Protein LOC100910342	Bbip1	Protein Bbip1
XR_106643.2	11.0653	10.71	0.355292	0.00457024	0.120803	-2.09743	11.1577	10.9265	11.0014	11.1757	10.6923	10.8302	10.675	10.6426	XR_106643.2
BC083615	5.73119	6.07363	-0.34244	0.0046126	0.121416	-2.10696	5.6671	5.78868	5.73291	5.73609	6.0324	6.10542	5.9278	6.22892	BC083615
FQ230796	11.0418	11.5513	-0.509416	0.00461828	0.121416	-2.10823	10.9792	11.1338	10.8972	11.1571	11.4631	11.3796	11.4696	11.8927	FQ230796
NR_040709.1	10.9835	11.3497	-0.366234	0.00464225	0.121719	-2.11357	10.8971	11.0854	10.93	11.0214	11.2802	11.1992	11.4568	11.4625	NR_040709.1
FQ213684	11.3416	10.9662	0.375413	0.00466569	0.122007	-2.11878	11.4438	11.154	11.4073	11.3613	11.086	10.9854	10.8392	10.9543	FQ213684
FQ225953	11.5704	11.9839	-0.413582	0.00469526	0.122452	-2.1253	11.5399	11.4597	11.5023	11.7795	11.9397	12.0406	12.1313	11.8242	FQ225953
FQ228756	7.59607	7.06532	0.530757	0.00471904	0.122531	-2.13052	7.30668	7.55044	7.72612	7.80105	7.11443	7.10481	6.82054	7.22148	FQ228756
uc008hta.1	7.45004	7.00736	0.442682	0.00472335	0.122531	-2.13146	7.18958	7.54448	7.46503	7.60105	7.05902	6.96164	6.86923	7.13953	uc008hta.1
FQ232146	5.39413	5.85874	-0.464611	0.00474876	0.122865	-2.137	5.48272	5.4889	5.17963	5.42526	5.83228	5.80493	5.68407	6.11367	FQ232146
XR_106665.1	1.71819	3.32504	-1.60685	0.004801	0.123889	-2.1483	1.11948	2.60514	1.13199	2.01614	3.21936	4.22328	2.86085	2.99667	XR_106665.1
XR_085856.2	14.6144	13.948	0.666419	0.004843	0.124552	-2.1573	14.2447	14.7736	14.3852	15.0543	13.999	13.9392	13.9169	13.937	XR_085856.2
FQ219936	5.53854	7.02272	-1.48418	0.00486091	0.124552	-2.16111	5.74576	5.5627	5.56695	5.27873	7.01207	6.83321	8.16018	6.08541	FQ219936
FQ220015	13.2986	13.6767	-0.378043	0.00487712	0.124552	-2.16455	13.2644	13.1314	13.3287	13.4699	13.7252	13.7495	13.5399	13.692	Btbd3	rno:311462	BTB (POZ) domain containing 3 (Predicted)	Btbd3	BTB/POZ domain-containing protein 3
NR_046463.1	16.3331	15.9751	0.358037	0.00489244	0.124552	-2.16778	16.204	16.4636	16.2479	16.417	16.0165	15.8934	15.9148	16.0757	NR_046463.1
AY539904	1.67743	2.77222	-1.09479	0.0049022	0.124552	-2.16984	1.81122	1.15685	1.38065	2.361	2.29302	3.06047	2.69492	3.04046	UPI000034EAC6
BC166483	7.52093	8.16069	-0.639755	0.00490979	0.124552	-2.17144	7.43633	7.46134	7.20034	7.98572	8.1138	8.09534	8.3473	8.08632	Tbc1d9b	rno:360520	Tbc1d9b protein	Tbc1d9b	TBC1 domain family member 9B
FQ226341	5.37888	6.00861	-0.629736	0.00491585	0.124552	-2.17271	5.73828	5.21616	5.49685	5.06421	6.11987	6.19182	5.81236	5.9104	FQ226341
FQ228225	8.11501	8.52538	-0.410367	0.00503178	0.12716	-2.19678	8.13857	8.17548	7.85748	8.28853	8.53954	8.44318	8.50544	8.61336	FQ228225
FQ221783	9.87802	10.8307	-0.952728	0.0050533	0.127375	-2.20118	9.74717	10.2851	9.63938	9.8404	11.0324	10.98	10.1244	11.1863	LOC100909539		uncharacterized LOC100909539
FQ230792	7.49704	6.57366	0.92338	0.00514622	0.128339	-2.21999	7.7522	6.85017	7.93923	7.44654	6.62382	6.34371	6.41655	6.91055	FQ230792
X61697	7.30682	6.74445	0.56236	0.00515581	0.128339	-2.22191	7.12259	7.30376	7.24092	7.55999	6.82149	6.59596	7.05254	6.50783	Fgf2	rno:54250	Fibroblast growth factor 2	Fgf1	Fibroblast growth factor 1, isoform CRA_d
NR_003527.1	1.36925	1.89478	-0.525522	0.00515995	0.128339	-2.22274	1.29263	1.36098	1.51759	1.30582	2.00046	1.7566	2.20615	1.6159	Dzip1-ps1		Uncharacterized protein
FQ209528	10.4396	11.0901	-0.650455	0.00516995	0.128339	-2.22474	10.7668	10.3852	10.5561	10.0506	10.969	10.9885	11.0073	11.3957	FQ209528
FQ227774	8.21448	5.23261	2.98188	0.00519552	0.128339	-2.22983	6.20182	9.03772	7.61898	9.99941	5.70459	5.70421	4.18852	5.3331	FQ227774
FQ232346	3.19798	2.42487	0.773104	0.00523189	0.128339	-2.23703	3.6084	2.83212	2.85425	3.49714	2.60624	2.40673	2.48529	2.20123	FQ232346
XR_006808.3	7.2336	7.6185	-0.384906	0.00523205	0.128339	-2.23706	7.16078	7.34358	7.13158	7.29847	7.59627	7.71662	7.42114	7.74	XR_006808.3
FQ220431	12.4425	11.9515	0.491015	0.00523931	0.128339	-2.23849	12.1993	12.3587	12.4488	12.7632	12.0489	12.0275	11.8544	11.8751	Eif4e2	rno:363275	Protein Eif4e2	Eif4e2	Eukaryotic translation initiation factor 4E type 2
D49847	7.57905	7.10845	0.4706	0.0052417	0.128339	-2.23896	7.58284	7.58793	7.5575	7.58793	7.07903	7.04225	7.44546	6.86707	Grb2	rno:81504	Growth factor receptor-bound protein 2	Grb2	Growth factor receptor-bound protein 2
FQ225621	5.27873	5.73722	-0.45849	0.00524243	0.128339	-2.23911	5.28283	5.52681	4.99482	5.31044	5.69849	5.81532	5.80011	5.63494	FQ225621
FQ228080	6.21357	5.5548	0.658773	0.00525963	0.128339	-2.24249	5.78851	6.48262	6.04247	6.54069	5.56603	5.60913	5.42013	5.6239	FQ228080
uc012fsn.1	11.2775	10.9996	0.277862	0.00526167	0.128339	-2.24289	11.2487	11.3182	11.2644	11.2785	11.095	10.9951	10.977	10.9313	uc012fsn.1
uc009aey.1	8.22089	8.57814	-0.35725	0.00526215	0.128339	-2.24298	8.30949	8.192	8.29358	8.08848	8.50369	8.47099	8.60466	8.73321	uc009aey.1
FQ227592	4.88176	4.18215	0.699608	0.00529839	0.128765	-2.25006	4.73283	5.36398	4.53805	4.89216	4.12589	4.19347	4.42988	3.97935	FQ227592
FQ231924	12.7002	12.9876	-0.287363	0.00531408	0.128765	-2.25311	12.7678	12.6108	12.764	12.6583	13.0286	13.0081	12.9782	12.9355	FQ231924
FQ227981	7.49887	7.14568	0.353189	0.00531913	0.128765	-2.25409	7.30692	7.53239	7.54242	7.61377	7.06943	7.21267	7.09032	7.2103	FQ227981
FQ210390	6.31916	5.94665	0.372508	0.00535364	0.129039	-2.26076	6.38088	6.20048	6.41825	6.27704	6.09805	5.96951	5.76311	5.95595	FQ210390
FQ226580	8.84117	8.49402	0.347152	0.00536546	0.129039	-2.26304	8.84611	8.94126	8.81144	8.76586	8.45119	8.6699	8.49108	8.36391	FQ226580
XR_086091.2	6.89824	5.88017	1.01807	0.00537001	0.129039	-2.26392	7.00986	7.03919	6.66576	6.87815	5.4865	5.92754	5.42363	6.68302	LOC100363324		zinc finger CCCH type, antiviral 1
ZX00039H19	14.4688	13.9264	0.542364	0.0054107	0.129698	-2.2717	14.5267	14.6078	14.5419	14.1987	14.0796	14.053	13.9904	13.5827	ZX00039H19
FQ219718	6.45139	5.03922	1.41218	0.00542905	0.129819	-2.2752	5.92864	7.63169	6.01684	6.22841	5.37234	4.65768	4.96048	5.16635	Itih2		Protein Itih2
BC168199	7.39087	7.96723	-0.576364	0.00547609	0.130177	-2.28409	7.47559	7.23201	7.42495	7.43093	7.77148	7.79219	7.89344	8.41183	Ammecr1l	rno:307526	AMME chromosomal region gene 1-like	Ammecr1l	Putative uncharacterized protein
uc.257+	5.60656	6.08248	-0.475928	0.00548248	0.130177	-2.2853	5.80178	5.53912	5.41524	5.67008	5.96429	6.25735	5.88367	6.22462	uc.257+
NR_045545.1	11.3307	11.0267	0.303973	0.00548392	0.130177	-2.28557	11.2936	11.3389	11.2928	11.3974	11.0353	11.0056	11.1504	10.9155	NR_045545.1
FQ232267	7.19697	7.48667	-0.289709	0.00555076	0.131141	-2.29806	7.21484	7.19706	7.09588	7.28008	7.4572	7.42745	7.54821	7.51384	Taok3	rno:304530	Serine/threonine-protein kinase TAO3	Taok3	Taok3 protein
BC105867	8.87237	9.31709	-0.444719	0.00555632	0.131141	-2.2991	8.90481	8.94194	8.87417	8.76856	9.19894	9.07909	9.44313	9.5472	Ablim1		Protein Ablim1	Ablim1	Ablim1 protein
FQ234176	6.62015	5.91848	0.701667	0.00556478	0.131141	-2.30067	6.27015	6.71847	6.45685	7.03514	5.77834	5.89795	5.74576	6.25188	FQ234176
BC088179	5.48072	5.0443	0.436422	0.00561067	0.131613	-2.30914	5.49252	5.32765	5.56958	5.53315	4.90914	5.04598	5.31982	4.90227	RGD1563917	rno:501176	Uncharacterized protein
FQ215947	10.2722	8.78903	1.48319	0.00561173	0.131613	-2.30933	10.2948	10.0042	10.3584	10.4315	9.40587	9.1404	9.13229	7.47758	FQ215947
XR_104842.1	5.52069	5.85757	-0.33688	0.00566204	0.131972	-2.31854	5.6241	5.53627	5.50563	5.41676	5.71656	5.99147	5.88531	5.83695	XR_104842.1
XR_086281.1	15.1682	15.7038	-0.535591	0.00566586	0.131972	-2.31923	15.1274	15.5336	15.0154	14.9963	15.53	15.6564	15.7276	15.901	XR_086281.1
FQ227466	7.0559	6.62263	0.433273	0.0056675	0.131972	-2.31953	6.93264	7.28467	7.02296	6.98333	6.78833	6.4191	6.60434	6.67874	FQ227466
FQ227588	6.98357	8.05201	-1.06844	0.0056923	0.132234	-2.32403	6.99439	7.26647	7.12162	6.55179	8.09874	8.09352	7.31872	8.69706	FQ227588
FQ210346	6.89119	6.4528	0.438384	0.00572933	0.132523	-2.33072	6.8121	6.73462	6.96865	7.04938	6.29913	6.3182	6.53708	6.65681	FQ210346
uc008dnq.1	8.21983	7.58585	0.633979	0.00573183	0.132523	-2.33117	8.1192	8.31473	8.02473	8.42066	7.62235	7.15324	7.6622	7.90561	uc008dnq.1
DQ287975	7.6028	7.22864	0.374167	0.00574614	0.132541	-2.33374	7.56572	7.54983	7.52464	7.77102	7.10392	7.17596	7.21825	7.41641	Cast	rno:25403	Calpastatin	Cast	Calpastatin
DQ266362	8.03548	8.64463	-0.609158	0.00589912	0.135448	-2.36083	8.10914	7.76169	8.14102	8.13006	8.32025	8.48101	8.8125	8.96477	DQ266362
FQ232802	6.26523	5.77924	0.485989	0.0058999	0.135448	-2.36096	6.24064	6.55768	6.23987	6.02274	5.70092	5.82835	5.95419	5.63351	FQ232802
XR_085961.2	5.95113	5.31668	0.634455	0.00591902	0.135569	-2.3643	5.57235	5.86849	6.03795	6.32574	5.4889	5.25118	5.08644	5.44019	LOC689291		hypothetical protein LOC689291
AF217571	1.2098	2.19133	-0.981528	0.00593478	0.135613	-2.36704	1.23164	1.19174	1.26929	1.14653	1.79656	2.44281	2.90258	1.62336	AF217571
BC166488	5.9311	6.43761	-0.50651	0.00594905	0.135622	-2.36951	5.79038	6.01041	5.90351	6.02011	6.18046	6.32098	6.47241	6.7766	Scarf1	rno:303313	RCG35217	Scarf1	Scavenger receptor class F member 1
AF327907	9.56413	9.96217	-0.398045	0.00596774	0.135731	-2.37275	9.72477	9.60278	9.6078	9.32116	9.87428	9.93002	9.94489	10.0995	Pde1b	rno:29691	Calcium/calmodulin-dependent 3',5'-cyclic nucleotide phosphodiesterase 1B	Pde1b	Calcium/calmodulin-dependent 3',5'-cyclic nucleotide phosphodiesterase 1B
uc007oka.1	12.3911	12.9383	-0.547202	0.00602106	0.136626	-2.38192	12.6176	12.0495	12.4929	12.4045	12.6811	12.9555	12.993	13.1237	uc007oka.1
Y15685	8.32307	7.80043	0.522635	0.00603745	0.136681	-2.38472	8.20932	8.60938	8.24122	8.23235	7.7656	7.61785	7.70447	8.1138	Entpd1	rno:64519	Ectonucleoside triphosphate diphosphohydrolase 1	Entpd1	Ectonucleoside triphosphate diphosphohydrolase 1
uc008gby.1	9.99508	9.53664	0.458434	0.00612373	0.137962	-2.39934	10.0934	9.87134	10.1534	9.86215	9.58926	9.55884	9.7287	9.26977	uc008gby.1
BC058457	7.07472	7.48369	-0.408966	0.00612387	0.137962	-2.39936	7.16161	6.96629	7.269	6.90199	7.55999	7.36481	7.4034	7.60655	BC058457
uc008zwf.1	9.59611	10.5429	-0.946813	0.00613637	0.137962	-2.40146	9.70908	9.7988	9.52537	9.35121	10.4701	10.5453	9.92079	11.2355	uc008zwf.1
BC160874	7.74195	9.54689	-1.80493	0.00615698	0.138108	-2.40492	7.56453	8.31996	7.55999	7.52333	10.0094	9.75215	8.01659	10.4094	Coch	rno:362735	Coch protein	Coch	Putative uncharacterized protein
FQ224983	8.52076	8.90855	-0.387785	0.00618322	0.138136	-2.4093	8.69793	8.4761	8.59685	8.31217	8.99489	8.88568	8.78622	8.96739	FQ224983
FQ212194	11.8137	11.4878	0.325987	0.00618648	0.138136	-2.40984	11.7975	11.6987	11.9387	11.8201	11.4077	11.4477	11.6266	11.4691	Fam13c	rno:294565	family with sequence similarity 13, member C	Fam13c	Family with sequence similarity 13, member C
AY185100	9.19163	9.62695	-0.435319	0.00621281	0.138408	-2.41422	9.40082	9.06188	9.10804	9.19579	9.64195	9.40541	9.63626	9.82418	Bcl2l2	rno:60434	BCL-WEL	Bcl2l2	Bcl-2-like protein 2
PX00164G11	5.9801	6.30946	-0.329364	0.0062558	0.13899	-2.42132	6.08924	5.91373	6.02519	5.89224	6.16381	6.41125	6.35748	6.30532	PX00164G11
FQ212032	14.7172	14.3145	0.402694	0.00626735	0.13899	-2.42322	14.7219	14.7781	14.7056	14.6634	14.3625	14.2276	14.1031	14.5649	Epb41l2	rno:309557	Protein Epb41l2	Epb4.1l2	Erythrocyte protein band 4.1-like 2, isoform CRA_c
uc009thv.1	6.33453	7.10949	-0.774953	0.00632274	0.139901	-2.43229	6.41771	6.12747	6.4377	6.35525	6.90585	6.87565	6.88308	7.77337	uc009thv.1
FQ232967	2.70492	2.07054	0.634376	0.00635551	0.140309	-2.43761	2.62679	2.28293	2.75578	3.15417	2.16747	2.1116	2.04515	1.95794	FQ232967
FQ227173	10.4889	10.8512	-0.362295	0.0063755	0.14031	-2.44085	10.6961	10.3595	10.5128	10.3872	10.8178	10.8282	10.7945	10.9643	FQ227173
XR_107495.1	6.98549	6.32171	0.66378	0.00638426	0.14031	-2.44226	6.92284	6.7441	7.19386	7.08117	6.50332	6.53971	6.42566	5.81816	XR_107495.1
FQ228109	10.29	10.7786	-0.488593	0.00645637	0.141463	-2.45383	10.2846	10.5475	10.0528	10.275	10.5895	10.8098	10.705	11.0099	Dmxl1		Dmx-like 1	Dmxl1	DmX-like protein 1
XR_085891.2	6.06547	6.42822	-0.362757	0.00646565	0.141463	-2.45531	6.16492	5.84611	6.1958	6.05504	6.51984	6.43889	6.39468	6.35948	XR_085891.2
PX00742P05	4.98253	5.47357	-0.491048	0.00648567	0.141585	-2.45849	4.9992	4.97196	5.0328	4.92614	5.28422	5.20202	5.70568	5.70238	PX00742P05
FQ225561	8.01468	8.52685	-0.512169	0.006506	0.141712	-2.46171	8.06341	8.24562	7.79943	7.95027	8.473	8.56354	8.27342	8.79744	FQ225561
FQ225153	4.55878	3.65222	0.906555	0.00653268	0.141819	-2.46593	4.53841	4.16846	4.52374	5.00451	4.19167	3.70498	3.12799	3.58426	FQ225153
FQ231514	13.0529	12.6947	0.358203	0.00654429	0.141819	-2.46776	13.1626	13.0407	13.0936	12.9149	12.5201	12.6739	12.7518	12.8331	Znhit3	rno:497975	zinc finger, HIT-type containing 3	Znhit3	Znhit3 protein
U76220	1.88375	3.38858	-1.50484	0.006561	0.141819	-2.47038	1.23847	2.12259	2.09817	2.07576	3.58242	4.46788	2.51949	2.98453	Cnga1	rno:85259	cGMP-gated cation channel alpha-1	Cnga1	cGMP-gated cation channel alpha-1
U83879	2.78196	3.55105	-0.769096	0.00656892	0.141819	-2.47162	2.60578	2.74137	2.96565	2.81504	3.20639	3.2423	3.60085	4.15468	U83879
uc.24+	2.68353	1.61144	1.07209	0.00664852	0.143107	-2.48403	3.27655	2.08832	2.7028	2.66645	1.30796	1.50495	2.28425	1.34859	uc.24+
FQ232215	7.92122	8.36146	-0.440239	0.00667573	0.143107	-2.48823	8.06826	7.9489	7.92162	7.7461	8.42066	8.34892	8.10409	8.57217	FQ232215
BC091254	12.6155	13.1144	-0.498906	0.00669609	0.143107	-2.49137	12.6138	12.3895	12.7358	12.7227	12.8689	12.987	13.2233	13.3782	BC091254
uc009tyi.2	10.0162	10.5619	-0.545689	0.00669703	0.143107	-2.49151	10.0104	9.99741	9.87361	10.1834	10.3448	10.5661	10.3714	10.9652	uc009tyi.2
uc007ksa.2	13.7457	13.4234	0.322306	0.00671143	0.143107	-2.49372	13.8134	13.5827	13.8321	13.7544	13.5416	13.3699	13.4006	13.3814	uc007ksa.2
FQ214666	8.94215	8.09104	0.851113	0.00671636	0.143107	-2.49448	9.24744	8.62625	9.05897	8.83594	8.47517	8.34602	8.07351	7.46945	FQ214666
FQ216334	12.968	12.4094	0.558579	0.00673894	0.143276	-2.49793	13.0664	12.7799	13.0277	12.998	12.6659	12.5111	11.9821	12.4785	FQ216334
FQ215493	12.0392	12.6095	-0.570291	0.00677382	0.143705	-2.50325	11.9647	12.0515	12.1318	12.0086	12.3706	12.5757	12.4145	13.077	Dlc1	rno:58834	Rho GTPase-activating protein 7	Dlc1	A730069N07Rik/deleted in liver cancer 1 fusion protein
BC162013	9.03931	10.2823	-1.24301	0.00680685	0.144007	-2.50825	9.25001	9.25029	8.97178	8.68516	10.1165	10.169	9.54645	11.2974	LOC690323		similar to Myosin-15 (Myosin XV) (Unconventional myosin-15)
AF136401	4.53976	3.92469	0.61507	0.00681751	0.144007	-2.50986	4.61533	4.74406	4.09541	4.70425	3.80044	4.17094	4.00661	3.72079	Trpc2	rno:64573	Short transient receptor potential channel 2
uc009aya.1	2.90284	3.9887	-1.08586	0.00685729	0.14428	-2.51585	3.16448	2.99379	3.39358	2.05951	3.56768	4.13128	3.88304	4.3728	uc009aya.1
FQ221314	7.54573	9.38704	-1.84132	0.00685996	0.14428	-2.51625	7.14373	8.20813	7.44772	7.38333	9.91593	9.43879	7.86672	10.3267	Coch	rno:362735	Coch protein	Coch	Putative uncharacterized protein
BC086388	7.50878	8.40834	-0.899561	0.00687894	0.144369	-2.5191	7.441	7.49325	7.48338	7.61751	8.6574	8.66705	7.58225	8.72668	Ccdc141		Protein Ccdc141	Ccdc141	Protein Ccdc141
AB086234	8.01367	8.34852	-0.334844	0.00696493	0.145311	-2.53188	8.03529	8.07935	8.10055	7.8395	8.2205	8.35196	8.44971	8.37189	UPI00000EBA36
FQ226480	6.51429	7.04886	-0.534567	0.00696657	0.145311	-2.53212	6.33696	6.62051	6.54366	6.55605	7.05596	7.22957	6.64702	7.2629	FQ226480
NR_033638.1	5.15871	5.54853	-0.389821	0.00696838	0.145311	-2.53239	5.32662	5.07153	5.30153	4.93516	5.53544	5.64544	5.51276	5.50048	NR_033638.1
FQ217375	8.70934	9.15337	-0.444021	0.00701419	0.145588	-2.53913	8.81353	8.6728	8.81935	8.5317	9.18677	9.14341	8.89805	9.38524	FQ217375
FQ211586	10.0059	10.3476	-0.341683	0.00702177	0.145588	-2.54024	9.96541	9.87076	10.1897	9.99763	10.2461	10.3195	10.3748	10.4499	FQ211586
FQ233352	6.64117	7.05124	-0.410067	0.00702633	0.145588	-2.54091	6.92853	6.559	6.64458	6.43259	7.0623	6.98839	7.047	7.10727	FQ233352
XR_006574.2	9.72329	9.34146	0.381832	0.00710524	0.146912	-2.5524	9.6967	9.59458	9.70838	9.89352	9.47493	9.35103	9.13137	9.40852	XR_006574.2
FQ231291	7.65265	7.19961	0.453041	0.00714953	0.147516	-2.5588	7.74387	7.58557	7.90911	7.37205	7.31634	7.15257	7.24336	7.08614	FQ231291
uc009gvg.1	17.7785	17.3938	0.384755	0.00717224	0.147673	-2.56206	17.6579	17.8569	17.6002	17.9991	17.4909	17.4045	17.3398	17.3398	uc009gvg.1
BC128784	9.77321	10.0831	-0.309844	0.00721095	0.147728	-2.56759	9.74333	9.94466	9.68941	9.71544	10.1459	10.1163	10.0113	10.0587	Zfp184		Znf184 protein	Zfp184	Zinc finger protein 184
FQ226477	14.8511	14.4244	0.426656	0.00723056	0.147728	-2.57039	14.59	14.9575	14.7904	15.0663	14.5267	14.4424	14.4429	14.2857	Pabpc1	rno:171350	Polyadenylate-binding protein 1	Pabpc1	Polyadenylate-binding protein 1
XR_106387.2	7.87569	7.52573	0.349961	0.00723488	0.147728	-2.571	7.78239	7.89968	7.78196	8.03871	7.47726	7.48255	7.44531	7.69779	XR_106387.2
FQ225346	8.53115	8.92384	-0.39269	0.00723536	0.147728	-2.57107	8.7307	8.59113	8.41827	8.38448	9.04137	9.0183	8.84946	8.78622	FQ225346
XR_085742.1	7.2304	7.76201	-0.531601	0.00725175	0.147754	-2.5734	7.41754	7.26151	7.30433	6.93823	7.4549	7.80686	7.77209	8.01417	XR_085742.1
FQ226363	10.6515	10.133	0.51851	0.00729992	0.148427	-2.58021	10.4868	10.8645	10.3218	10.9329	10.1873	10.094	10.0733	10.1773	Pus7l	rno:315264	Protein Pus7l	Pus7l	Pseudouridylate synthase 7 homolog-like protein
FQ232913	6.90522	7.33977	-0.434546	0.00734484	0.148601	-2.58651	6.78277	6.96048	6.91875	6.95889	7.12854	7.62031	7.41236	7.19786	FQ232913
FQ228627	7.93876	7.40185	0.536915	0.00735235	0.148601	-2.58757	7.66959	8.03101	7.71621	8.33823	7.37987	7.35903	7.40745	7.46104	FQ228627
FQ233924	3.4697	4.31567	-0.845976	0.00735408	0.148601	-2.58781	3.96501	3.08313	3.54364	3.28701	3.82911	4.24718	4.52872	4.65768	FQ233924
BC168934	9.01184	8.70891	0.302934	0.00737392	0.148695	-2.59058	9.03613	8.85781	9.06166	9.09176	8.78242	8.62336	8.73877	8.69107	Mboat1	rno:498741	RCG43955, isoform CRA_a	Mboat1	Membrane bound O-acyltransferase domain containing 1
uc007iyd.1	11.836	11.389	0.446997	0.00746133	0.150148	-2.60269	12.023	11.7792	11.9335	11.6084	11.2488	11.375	11.3019	11.6305	uc007iyd.1
uc.122+	5.14627	4.48529	0.660983	0.00748678	0.150188	-2.6062	5.22933	5.09494	5.32211	4.93869	4.48051	4.7605	4.73228	3.96785	uc.122+
XR_085734.1	10.2101	9.74151	0.468595	0.00749953	0.150188	-2.60795	9.98523	10.2878	10.0755	10.4919	9.77502	9.56706	9.72425	9.89973	XR_085734.1
FQ232086	10.5546	10.9968	-0.442166	0.00751577	0.150188	-2.61017	10.8475	10.4465	10.6249	10.2995	11.0277	11.014	11.0455	10.9	FQ232086
XR_086201.1	9.02197	9.27441	-0.252439	0.00752477	0.150188	-2.6114	8.96897	9.03632	9.06482	9.01779	9.21463	9.25805	9.29549	9.32947	XR_086201.1
FQ234059	6.15782	6.47757	-0.319746	0.0077135	0.153642	-2.63686	6.22635	6.23162	5.97051	6.20281	6.38395	6.55742	6.47504	6.49386	FQ234059
XR_140599.1	4.50925	5.08302	-0.573766	0.00774135	0.153883	-2.64057	4.74406	4.10511	4.51609	4.67175	4.86195	5.04704	5.32991	5.09318	XR_140599.1
uc007lnp.1	10.7439	11.1682	-0.424279	0.00779854	0.154592	-2.64813	10.7997	10.8743	10.7629	10.5387	11.1513	11.0887	11.004	11.4287	uc007lnp.1
ZX00065M03	9.55339	10.1671	-0.613762	0.00780863	0.154592	-2.64946	9.54273	9.94893	9.18881	9.53308	9.93545	10.2149	10.0912	10.427	ZX00065M03
uc012awd.1	8.98187	9.33857	-0.356702	0.00783446	0.15479	-2.65285	9.17147	9.07466	8.81829	8.86305	9.4078	9.26988	9.31629	9.36031	uc012awd.1
AF167308	4.20795	4.90309	-0.695139	0.00787166	0.154827	-2.65772	3.72834	4.37687	4.18345	4.54313	5.25388	4.90783	4.69867	4.75197	Sfrp1	rno:84402	Secreted frizzled-related protein 1	Sfrp1	Secreted frizzled-related protein 1
FQ218828	5.70207	7.14329	-1.44122	0.00789014	0.154827	-2.66013	6.01668	5.56668	5.73656	5.48836	7.37252	7.10849	5.95112	8.14102	Rdh5	rno:366791	Protein Rdh5	Rdh5	11-cis retinol dehydrogenase
uc012hdd.1	5.31625	4.79847	0.517778	0.00790445	0.154827	-2.66199	5.16487	5.26418	5.39407	5.44187	4.40531	4.80194	5.02499	4.96164	uc012hdd.1
FQ231533	2.02537	3.35756	-1.33219	0.00791554	0.154827	-2.66343	1.39769	2.12502	1.50162	3.07715	3.14595	3.56728	2.92799	3.78901	FQ231533
BC104675	3.74989	6.17782	-2.42793	0.00792099	0.154827	-2.66414	3.69945	4.61621	3.01542	3.66847	7.22164	7.23486	4.15186	6.10295	Tdrd9	rno:299343	Putative ATP-dependent RNA helicase TDRD9	Tdrd9	Putative ATP-dependent RNA helicase TDRD9
FQ231811	8.02158	7.54593	0.475651	0.00793131	0.154827	-2.66548	7.89955	7.99154	8.067	8.12823	7.76113	7.61594	7.63216	7.17448	FQ231811
NR_028448.1	6.61307	6.08981	0.523261	0.00795728	0.154899	-2.66883	6.47691	7.0015	6.51942	6.45443	5.97009	5.9716	6.32789	6.08965	NR_028448.1
NR_028055.1	12.8706	13.1995	-0.328863	0.00800431	0.154899	-2.67489	12.8902	12.9267	12.8874	12.7781	13.0319	13.2642	13.1452	13.3566	Ngrn	rno:499191	Neugrin	Ngrn	Neugrin
NR_037708.1	12.3004	11.9274	0.37296	0.00802516	0.154899	-2.67756	12.3001	12.3232	12.3212	12.2569	12.2113	11.8692	11.8337	11.7955	NR_037708.1
FQ225811	7.36178	8.06929	-0.70751	0.0080386	0.154899	-2.67928	7.34951	7.6724	7.41993	7.00528	8.43226	8.19093	7.60786	8.04611	FQ225811
AY325138	2.84412	3.62601	-0.781897	0.00805304	0.154899	-2.68112	2.50878	2.6362	3.23668	2.9948	3.24397	4.11919	3.51997	3.62091	Polr2l	rno:502374	Protein LOC100911840	Polr2l	DNA-directed RNA polymerases I, II, and III subunit RPABC5
uc008fnc.2	9.19947	8.86449	0.334976	0.00806387	0.154899	-2.6825	9.05782	9.21479	9.23359	9.29167	8.76623	8.79911	8.84442	9.04821	uc008fnc.2
XR_085761.1	10.6039	9.88763	0.716302	0.0080671	0.154899	-2.68291	10.6742	10.5541	10.6802	10.5073	10.2575	10.2233	9.73927	9.33049	XR_085761.1
FQ221838	11.0228	11.6302	-0.607361	0.00807186	0.154899	-2.68352	11.0015	10.989	10.9942	11.1067	11.638	11.5035	11.2523	12.127	FQ221838
FQ230852	8.53982	8.23841	0.301411	0.00808162	0.154899	-2.68476	8.56609	8.66748	8.53248	8.39326	8.31729	8.1818	8.25823	8.19634	FQ230852
FQ233440	7.20756	7.75802	-0.550458	0.00809342	0.154899	-2.68626	7.42179	7.48382	6.84464	7.08	7.75306	7.56397	7.83085	7.8842	FQ233440
uc007zzx.1	14.3931	13.9976	0.395587	0.00811431	0.154947	-2.68891	14.5569	14.137	14.4578	14.4209	14.0961	13.9961	14.0605	13.8375	uc007zzx.1
FQ228059	10.1699	9.3647	0.805227	0.00813737	0.154947	-2.69182	9.99259	10.7071	9.57422	10.4058	9.49165	9.21971	9.46644	9.281	FQ228059
FQ231812	6.47105	6.75305	-0.282	0.00814342	0.154947	-2.69259	6.54611	6.44618	6.48582	6.40608	6.66429	6.68487	6.82946	6.83357	FQ231812
uc007bxe.2	12.3513	11.2071	1.14424	0.00826082	0.156875	-2.70729	12.1131	12.5475	12.3474	12.3972	11.0103	10.6912	12.2739	10.8529	uc007bxe.2
BC098854	5.76664	7.31292	-1.54628	0.00828019	0.156938	-2.70969	5.08294	6.54498	5.23313	6.20548	6.4321	7.688	7.0621	8.06947	BC098854
FQ217833	10.3365	9.94317	0.393286	0.00830488	0.157058	-2.71275	10.2931	10.5661	10.1686	10.318	9.82223	9.93791	10.1296	9.88293	FQ217833
L33722	1.18439	3.29924	-2.11485	0.00833326	0.157058	-2.71625	1.08655	1.52203	1.15478	0.974187	2.65047	2.50208	2.67908	5.36532	L33722
uc008xgt.1	9.28005	8.93535	0.344702	0.00834264	0.157058	-2.7174	9.21097	9.21505	9.33347	9.36072	8.97588	8.99579	9.05816	8.71158	uc008xgt.1
FQ234629	7.8883	7.49138	0.396918	0.00835073	0.157058	-2.7184	7.95718	8.0673	7.86672	7.66199	7.47962	7.4034	7.40146	7.68105	FQ234629
uc008mlj.1	9.30367	9.56969	-0.266025	0.00838265	0.157356	-2.72232	9.22139	9.3191	9.26454	9.40964	9.57294	9.53605	9.62785	9.54193	uc008mlj.1
FQ233258	15.9462	15.5849	0.361292	0.00842096	0.157356	-2.727	15.9132	15.9072	15.9397	16.0248	15.7944	15.5572	15.6265	15.3617	FQ233258
XR_105665.2	1.63361	4.04153	-2.40791	0.00842755	0.157356	-2.7278	1.34116	2.47247	1.49032	1.2305	4.76082	4.87917	4.72448	1.80163	XR_105665.2
uc008nkl.1	8.48392	8.78542	-0.301495	0.00843096	0.157356	-2.72822	8.50974	8.5274	8.4132	8.48535	8.68255	8.76286	8.73489	8.96138	uc008nkl.1
XR_107521.1	7.15477	7.5746	-0.419837	0.00848042	0.157719	-2.73422	7.35334	6.9607	7.25293	7.05209	7.4189	7.61369	7.49707	7.76875	XR_107521.1
FQ228377	8.51186	8.14438	0.367482	0.00848263	0.157719	-2.73449	8.32532	8.50288	8.46648	8.75276	8.18978	8.03403	8.16568	8.18802	Lrrc25	rno:498605	leucine rich repeat containing 25	Lrrc25	Leucine-rich repeat-containing protein 25
FQ227520	8.82196	8.48768	0.334284	0.0085233	0.157985	-2.7394	8.84934	8.86931	8.7567	8.8125	8.46544	8.62756	8.58106	8.27665	Zmynd8	rno:296374	Spinous and karyoplasmic protein	Zmynd8	Protein Zmynd8
FQ230393	9.48361	9.89519	-0.411582	0.00853926	0.157985	-2.74132	9.74279	9.42641	9.54856	9.21668	9.91194	9.96211	9.89804	9.80867	FQ230393
BC091316	9.97031	9.61673	0.353582	0.0085454	0.157985	-2.74206	10.0841	9.99259	9.94622	9.85836	9.40414	9.75175	9.60237	9.70865	BC091316
uc008sxb.1	10.1199	9.61531	0.504625	0.00857431	0.15822	-2.74552	9.84593	10.0292	10.0893	10.5152	9.59328	9.50704	9.60316	9.75776	uc008sxb.1
uc009oex.1	5.29634	5.96997	-0.673629	0.00863464	0.158236	-2.75272	5.67375	5.16291	5.37984	4.96887	6.28959	6.13232	5.62059	5.83738	uc009oex.1
BC160892	4.69932	4.1558	0.543525	0.00863562	0.158236	-2.75283	4.7175	4.62979	4.65552	4.79449	4.13281	4.29047	3.72044	4.47947	Tns3	rno:360980	Protein Tns3	Tns3	Tensin-3
AY325259	5.01788	4.57633	0.441543	0.00864577	0.158236	-2.75404	4.97347	5.21954	4.70068	5.17782	4.64173	4.4422	4.62276	4.59864	Q7TP01		Bq135360
FQ235195	5.98784	6.2774	-0.289562	0.0086528	0.158236	-2.75487	5.88841	6.13856	6.01114	5.91325	6.27222	6.22815	6.3296	6.27964	FQ235195
uc009ddr.1	12.2041	11.8814	0.322614	0.00865606	0.158236	-2.75526	12.283	12.1539	12.1708	12.2086	12.0954	11.7968	11.8113	11.8223	uc009ddr.1
uc007geo.1	10.7197	11.0581	-0.338405	0.0087153	0.158791	-2.76226	10.7146	10.8688	10.5923	10.7029	10.9753	10.9403	11.1029	11.2138	uc007geo.1
FQ228213	6.72459	6.46207	0.262525	0.00873894	0.158791	-2.76504	6.71063	6.72567	6.69057	6.77151	6.48143	6.53412	6.34284	6.48988	FQ228213
M26196	7.23393	7.64175	-0.407825	0.00875146	0.158791	-2.76651	7.28678	7.12824	7.28583	7.23486	7.42281	7.62503	7.58133	7.93784	Acaca	rno:60581	Acetyl-CoA carboxylase 1	Acaca	Acetyl-CoA carboxylase 1
XR_086314.2	6.86672	6.50419	0.362534	0.00876727	0.158791	-2.76836	6.99102	6.81252	6.83569	6.82764	6.4797	6.29913	6.71683	6.52109	XR_086314.2
FQ232874	9.1255	9.43084	-0.305338	0.00876762	0.158791	-2.7684	9.09003	9.15293	9.15506	9.10398	9.42599	9.48626	9.24824	9.56285	FQ232874
uc008ilk.2	4.37617	3.76474	0.611439	0.00879495	0.158992	-2.77159	4.47197	4.44936	4.26914	4.31423	3.47217	3.42258	4.12998	4.03422	uc008ilk.2
AJ131848	4.22478	5.24859	-1.02382	0.00882139	0.159025	-2.77467	4.36482	3.7868	4.82667	3.92082	5.47295	5.68558	5.25703	4.5788	Col10a1	rno:25681	Protein Col10a1	Col10a1	Collagen alpha-1(X) chain
FQ232600	8.94216	9.2294	-0.287246	0.0088345	0.159025	-2.7762	8.91089	9.01123	8.80009	9.04642	9.2097	9.19652	9.29661	9.21479	FQ232600
DQ230328	3.77746	2.249	1.52846	0.00884555	0.159025	-2.77748	3.45244	3.60085	3.63376	4.42279	1.55642	1.99176	1.84637	3.60144	DQ230328
FQ234951	6.46943	5.21802	1.25141	0.00888465	0.159435	-2.782	6.61866	6.16784	7.36413	5.72711	5.67704	5.4886	5.01363	4.69283	FQ234951
XR_085600.2	17.314	16.9631	0.350874	0.00893614	0.159925	-2.78793	17.2491	17.3602	17.1268	17.5197	17.0531	16.8829	16.9394	16.977	LOC687048		similar to Ferritin light chain 1 (Ferritin L subunit 1)
NR_033629.1	8.49404	9.8565	-1.36246	0.00894469	0.159925	-2.78891	8.93223	8.80887	8.29215	7.9429	10.3102	10.185	8.68646	10.2443	NR_033629.1
BC091243	3.22773	4.28323	-1.05551	0.00897908	0.160247	-2.79285	3.39492	2.54351	3.41006	3.56242	5.03542	3.99238	4.2231	3.88203	Igha		immunoglobulin heavy chain, alpha
XR_085653.2	3.96657	4.48551	-0.518942	0.00905966	0.161391	-2.80201	3.89855	4.06921	3.90047	3.99806	4.84277	4.11347	4.40885	4.57697	XR_085653.2
FQ230829	10.8599	10.5323	0.327667	0.00919263	0.163222	-2.81695	10.685	10.8902	10.9405	10.9242	10.4362	10.6187	10.4365	10.6377	NEWGENE_1305243		ring finger and WD repeat domain 3
AF322224	8.41301	8.06276	0.350254	0.00920633	0.163222	-2.81848	8.3693	8.38721	8.24071	8.65483	7.99748	8.11083	8.10968	8.03304	Ncoa3	rno:84584	Nuclear receptor coactivator 3	Ncoa3	Nuclear receptor coactivator 3
FQ211768	10.7997	12.6133	-1.81364	0.00922671	0.163222	-2.82075	10.7589	11.2077	10.5455	10.6867	13.3885	13.6269	11.0082	12.4298	Vat1l		Protein Vat1l	Vat1l	Synaptic vesicle membrane protein VAT-1 homolog-like
FQ225131	8.79375	9.35847	-0.564723	0.00922922	0.163222	-2.82103	8.91933	9.06531	8.65906	8.5313	9.45293	9.38688	8.99838	9.5957	FQ225131
FQ225506	6.58399	6.19159	0.392404	0.00936554	0.165008	-2.83606	6.63061	6.42744	6.51015	6.76776	5.99904	6.24512	6.38281	6.13938	FQ225506
AF143309	7.3208	7.77229	-0.451488	0.00937569	0.165008	-2.83717	7.33173	7.41146	7.30134	7.23868	7.75736	7.83273	7.43783	8.06124	AF143309
FQ225651	6.30368	5.95624	0.347442	0.00938611	0.165008	-2.83831	6.19396	6.34284	6.2074	6.47053	6.08576	6.04446	5.85085	5.84388	FQ225651
PX00721J03	4.2554	5.3591	-1.1037	0.00939767	0.165008	-2.83957	4.5085	4.35456	4.65577	3.50278	5.44111	5.71656	4.59278	5.68596	PX00721J03
FQ219603	9.60687	9.09781	0.509065	0.00945633	0.165666	-2.84594	9.64683	9.46827	9.71442	9.59798	9.15895	9.19343	9.36246	8.6764	FQ219603
AB089205	8.15111	8.90737	-0.75626	0.00949647	0.165666	-2.85029	8.63006	8.1138	8.34556	7.51502	8.7492	9.03538	9.01312	8.83178	Vof21		ischemia related factor vof-21
FQ223058	12.0588	12.3552	-0.296324	0.00950946	0.165666	-2.85169	12.1244	12.1005	11.9775	12.033	12.3508	12.3583	12.2136	12.4979	FQ223058
FQ225226	5.03278	4.70001	0.332765	0.00951661	0.165666	-2.85246	5.04628	5.09393	5.04979	4.94111	4.80194	4.48699	4.8309	4.68022	FQ225226
FQ235287	7.99531	7.70018	0.295125	0.00951987	0.165666	-2.85281	7.98039	8.01461	7.86493	8.1213	7.6622	7.74859	7.783	7.60695	FQ235287
AB014879	12.9394	13.6082	-0.668823	0.00959125	0.166612	-2.86046	12.8471	13.4174	12.6788	12.8142	13.4182	13.4628	13.5256	14.0263	AB014879
AB014878	12.0366	12.6988	-0.662253	0.00970363	0.168069	-2.8724	11.9734	12.3744	11.8337	11.9647	12.5464	12.4368	12.5836	13.2284	AB014878
FQ231300	5.55715	6.05254	-0.495394	0.00970952	0.168069	-2.87302	5.53283	5.43847	5.60455	5.65274	6.15107	5.64414	6.09167	6.32329	Afap1l1	rno:291565	actin filament associated protein 1-like 1	Afap1l1	Actin filament associated protein 1-like 1
XR_141268.1	8.79523	8.49855	0.296679	0.00976176	0.168513	-2.87852	8.73371	8.89105	8.64918	8.90698	8.46575	8.57809	8.46987	8.48049	XR_141268.1
NR_030710.1	11.9236	12.3908	-0.46722	0.00976961	0.168513	-2.87934	12.0958	11.8736	12.0337	11.6914	12.3343	12.3711	12.169	12.689	NR_030710.1
uc007qxu.1	12.3851	13.2395	-0.854359	0.00984345	0.169217	-2.88705	12.3492	12.5701	12.386	12.2352	13.0065	13.1115	12.7981	14.0419	uc007qxu.1
uc011xyr.1	4.42549	3.7003	0.725188	0.00984503	0.169217	-2.88722	4.22874	4.80338	4.04287	4.62698	3.65856	3.28424	3.80762	4.0508	uc011xyr.1
FQ232765	8.67477	9.13506	-0.460288	0.00986521	0.169266	-2.88931	8.74285	8.75471	8.65469	8.54683	9.12413	9.05839	9.49054	8.86718	FQ232765
NR_045576.1	7.93022	7.38029	0.549924	0.00990606	0.169439	-2.89355	7.62598	7.95631	8.03573	8.10286	7.24162	7.35181	7.1531	7.77465	NR_045576.1
BC105830	11.6897	11.2355	0.454236	0.00991164	0.169439	-2.89412	11.9758	11.5579	11.7121	11.5131	11.1038	11.3891	11.0625	11.3865	BC105830
FQ231867	7.87812	8.29818	-0.420058	0.00993635	0.169439	-2.89667	7.95703	7.78016	7.96449	7.81081	8.19634	8.12276	8.24329	8.63033	FQ231867
uc012cma.1	2.41419	3.11963	-0.705434	0.00994459	0.169439	-2.89752	1.90383	2.49711	2.51848	2.73734	2.89348	3.34174	2.84118	3.4021	uc012cma.1
PX00184I23	11.0789	13.8615	-2.78259	0.00998705	0.169607	-2.90189	10.782	12.0818	10.8672	10.5848	15.3034	15.2683	11.5731	13.3014	PX00184I23
uc011zub.1	15.1521	15.5439	-0.391805	0.00998915	0.169607	-2.9021	15.1821	15.2966	15.0066	15.1231	15.3538	15.5018	15.516	15.8039	uc011zub.1
FQ233432	8.80685	9.66316	-0.856315	0.0100772	0.170806	-2.91109	8.69281	9.14542	8.54124	8.84792	9.36783	9.33375	9.53321	10.4179	FQ233432
XR_142079.1	10.5919	10.3369	0.254927	0.0101721	0.171581	-2.92068	10.575	10.5722	10.7088	10.5115	10.342	10.3672	10.35	10.2885	XR_142079.1
FQ212300	9.18608	8.15466	1.03142	0.010175	0.171581	-2.92097	8.71475	9.69824	8.56553	9.76578	8.33327	8.10286	8.41812	7.7644	FQ212300
uc008rie.1	9.30437	9.68892	-0.384547	0.0102011	0.171581	-2.9236	9.36714	9.21801	9.33134	9.30098	9.48449	9.61187	9.68079	9.97852	uc008rie.1
FQ227289	9.98186	10.3624	-0.380512	0.0102011	0.171581	-2.9236	10.1464	10.0425	9.82863	9.90991	10.1888	10.5504	10.2705	10.4398	FQ227289
XR_085864.1	9.81115	9.46889	0.342255	0.0102106	0.171581	-2.92456	9.74614	9.83571	9.77392	9.88883	9.59916	9.55275	9.21971	9.50396	LOC500700		similar to chromosome 14 open reading frame 145
FQ232726	5.06476	4.38028	0.684482	0.010267	0.172232	-2.93019	4.91306	5.35421	4.86405	5.12772	4.48742	4.67326	4.55379	3.80664	FQ232726
uc007qyq.2	7.82392	8.38423	-0.560304	0.0103254	0.172676	-2.93599	7.72661	8.0791	7.82058	7.6694	8.43641	8.44144	7.95885	8.70022	uc007qyq.2
AY746423	2.17924	3.29071	-1.11146	0.0103536	0.172676	-2.93879	2.81265	1.89511	2.45332	1.55588	2.69236	3.24397	3.93525	3.29123	AY746423
uc007jok.2	9.99908	10.277	-0.277941	0.0103865	0.172676	-2.94204	10.0818	9.84906	10.0726	9.9928	10.2483	10.3385	10.2225	10.2988	uc007jok.2
FQ211549	4.47004	7.1806	-2.71056	0.0103958	0.172676	-2.94295	5.74277	4.5611	4.85727	2.719	6.68302	8.06915	5.46202	8.50818	FQ211549
FQ229586	5.65375	5.13155	0.522201	0.0104022	0.172676	-2.94358	5.76726	5.62541	5.61412	5.60823	4.77197	5.26294	5.50719	4.98412	FQ229586
BC087164	3.98987	6.1875	-2.19763	0.0104125	0.172676	-2.9446	4.13432	4.53692	2.96058	4.32766	7.20273	7.21004	4.36218	5.97504	Tdrd9	rno:299343	Putative ATP-dependent RNA helicase TDRD9	Tdrd9	Putative ATP-dependent RNA helicase TDRD9
FQ231123	5.51184	4.54625	0.96559	0.0104171	0.172676	-2.94504	5.05811	5.64229	5.54516	5.80178	4.89392	5.16154	3.98028	4.14924	FQ231123
FQ227899	5.57913	6.19554	-0.616402	0.0104983	0.173562	-2.95299	5.55644	6.01202	5.1207	5.62739	6.00973	6.20483	6.15348	6.4141	FQ227899
AB002394	4.52407	4.12781	0.396265	0.010506	0.173562	-2.95374	4.5206	4.28536	4.77332	4.517	4.18202	4.08218	4.25666	3.99037	Hal	rno:29301	Histidine ammonia-lyase	Hal	Histidine ammonia-lyase
AF121332	6.04026	6.82268	-0.782422	0.0105415	0.173812	-2.95719	6.01487	6.25486	6.0434	5.84792	6.91152	6.95348	6.12478	7.30096	Lepr	rno:24536	Leptin receptor	Lepr	Leptin receptor
FQ225979	7.00183	7.37952	-0.377691	0.0105567	0.173812	-2.95867	7.0623	7.13779	6.86426	6.94297	7.14114	7.43273	7.37778	7.56643	FQ225979
PX00313O07	6.77931	7.36613	-0.586819	0.0105856	0.173994	-2.96146	6.8238	6.82149	6.74698	6.72498	7.08595	7.51687	7.03275	7.82896	PX00313O07
FQ222707	6.18812	6.49767	-0.309542	0.0106366	0.174414	-2.96638	6.16331	6.20238	6.15607	6.23074	6.49014	6.35851	6.43445	6.70757	Zfp280d	rno:315798	Protein Zfp280d	Zfp280d	Putative uncharacterized protein
XR_141810.1	5.24718	4.89559	0.351595	0.0106467	0.174414	-2.96735	5.14874	5.25466	5.29378	5.29155	4.85274	5.15382	4.84421	4.73158	XR_141810.1
BC099185	5.32937	6.02206	-0.692693	0.0106976	0.174954	-2.97223	5.51276	5.67997	5.01953	5.10522	5.73828	6.50418	5.91961	5.92618	Syt6	rno:60565	Synaptotagmin-6	Syt10	Synaptotagmin X
FQ229897	10.8846	10.604	0.280582	0.0109057	0.177768	-2.99194	10.7079	10.9426	10.9189	10.969	10.6059	10.6533	10.5609	10.596	FQ229897
FQ222314	5.15446	5.81054	-0.656083	0.0109109	0.177768	-2.99243	5.06973	5.42194	5.35997	4.7662	5.69224	5.72958	5.55247	6.26788	FQ222314
FQ213004	11.404	12.3164	-0.912429	0.0109242	0.177768	-2.99367	11.2106	11.9502	11.187	11.2683	12.1112	12.065	12.0189	13.0707	Cml3	rno:113892	Probable N-acetyltransferase CML3	Gm11128	predicted gene 11128
uc012hib.1	5.63304	6.82104	-1.18799	0.0109608	0.177954	-2.99709	5.55573	5.65405	5.51045	5.81193	7.44823	7.55583	5.90569	6.3744	uc012hib.1
FQ233633	10.0372	10.3169	-0.279662	0.0109824	0.177954	-2.9991	10.1726	10.1123	9.92533	9.9386	10.3309	10.3271	10.3017	10.3078	FQ233633
FQ230356	10.9786	9.91809	1.06048	0.0109902	0.177954	-2.99983	10.6365	10.8463	11.0321	11.3993	10.5178	10.2577	9.87852	9.0183	Ucp2	rno:54315	Mitochondrial uncoupling protein 2	Ucp2	Mitochondrial uncoupling protein 2
FQ234364	5.86359	7.16823	-1.30464	0.0110216	0.178168	-3.00275	6.27479	5.60685	6.00937	5.56336	7.45353	8.22955	6.50364	6.4862	FQ234364
FQ212709	4.63698	5.15883	-0.521854	0.0110445	0.178243	-3.00487	5.06421	4.55767	4.60248	4.32356	5.02932	5.09842	5.18588	5.32172	FQ212709
uc012gdl.1	9.22587	8.964	0.261871	0.0110726	0.178327	-3.00746	9.14015	9.18152	9.28212	9.29968	8.99838	8.92017	9.04553	8.89192	uc012gdl.1
FQ228350	1.42503	2.09025	-0.665222	0.0110862	0.178327	-3.00872	1.23109	1.84317	1.21629	1.40955	1.77638	2.34253	2.41244	1.82964	FQ228350
FQ228924	3.00952	1.24707	1.76245	0.0111224	0.178616	-3.01205	2.56654	3.15707	1.74231	4.57215	1.58086	1.45294	0.993305	0.96119	FQ228924
AF003825	6.88806	8.17326	-1.2852	0.0112034	0.179476	-3.01947	7.2973	7.14873	6.84959	6.25661	7.34769	7.79802	8.4393	9.10804	Gfra2	rno:25136	RET ligand 2	Gfra2	GDNF family receptor alpha-2
AY539914	2.33551	1.60252	0.73299	0.0112126	0.179476	-3.02031	2.6856	2.12434	2.45532	2.07679	2.1505	1.23974	1.37287	1.64698	Slfn14	rno:287569	LRRGT00163	Slfn14	Protein Slfn14
FQ217825	12.2578	11.8273	0.430444	0.0112395	0.179612	-3.02276	12.3941	12.229	12.4593	11.9487	11.7526	11.781	11.7505	12.0253	Phkb	rno:361377	Phosphorylase kinase, beta	Phkb	Phosphorylase b kinase regulatory subunit beta
FQ232441	4.30779	2.76559	1.5422	0.0112739	0.179679	-3.02588	3.74598	4.00932	4.68226	4.79362	3.17086	3.15621	1.3467	3.3886	FQ232441
uc009ndl.1	9.68021	10.0311	-0.350899	0.0112996	0.179679	-3.02821	9.62911	9.67805	9.66343	9.75025	9.99615	9.89002	10.3078	9.93042	uc009ndl.1
FQ233328	6.8809	5.86487	1.01603	0.0113231	0.179679	-3.03034	6.46381	7.18748	6.22875	7.64353	6.16205	6.00177	5.70353	5.59212	FQ233328
X95507	6.18765	6.87103	-0.683374	0.0113324	0.179679	-3.03117	6.18581	6.24968	5.85568	6.45943	6.46421	6.95083	6.70314	7.36591	Npy1r	rno:29358	RCG54690, isoform CRA_a	Npy1r	Neuropeptide Y receptor type 1
AJ224680	5.94318	6.56798	-0.624802	0.0113356	0.179679	-3.03146	6.38608	5.75718	5.93485	5.69461	6.65099	6.36174	6.33967	6.91952	Cngb1	rno:83686	Protein Cngb1	Cngb1	cGMP-gated cation channel beta subunit
uc009cxy.1	9.0128	8.16968	0.843122	0.01139	0.179941	-3.03635	8.5933	9.16111	8.69832	9.59848	8.41455	8.3465	8.26027	7.65741	uc009cxy.1
FQ233374	6.51199	6.04057	0.47142	0.01142	0.179941	-3.03904	6.29999	6.44327	6.57161	6.7331	6.1771	5.87526	5.81264	6.29728	FQ233374
BC097333	13.4567	13.8132	-0.356538	0.0114243	0.179941	-3.03942	13.4567	13.4751	13.4938	13.4011	13.6859	13.68	13.7856	14.1013	Ppm1a	rno:24666	Protein phosphatase 1A	Ppm1a	Protein phosphatase 1A
FQ225971	4.73978	6.42315	-1.68337	0.0114368	0.179941	-3.04054	4.64539	5.70593	4.21667	4.39111	6.52862	6.60147	5.10087	7.46164	FQ225971
FQ220273	6.67193	6.98369	-0.311751	0.011447	0.179941	-3.04145	6.77957	6.63596	6.68251	6.5897	7.03751	6.91507	6.83297	7.14919	FQ220273
XR_007803.2	9.41924	8.79431	0.624931	0.0114942	0.179941	-3.04565	9.21894	9.43828	9.32057	9.69916	8.77404	8.85401	9.21505	8.33413	XR_007803.2
FQ230765	7.29399	8.12388	-0.829895	0.0114963	0.179941	-3.04584	7.6009	7.39759	7.15079	7.02667	7.76847	8.06509	7.80187	8.86009	FQ230765
uc.261+	1.75084	1.39758	0.353262	0.0114993	0.179941	-3.04611	1.76201	1.75108	1.97527	1.51502	1.38846	1.40512	1.47976	1.31699	uc.261+
uc007wib.1	7.97646	8.59496	-0.618495	0.0115244	0.180046	-3.04834	8.03705	7.75711	8.3396	7.77209	8.48756	8.92745	8.22067	8.74415	uc007wib.1
FQ218314	2.08864	4.92622	-2.83758	0.0115456	0.18009	-3.05022	2.26858	2.22081	1.68815	2.17701	6.66388	6.31102	2.3404	4.38956	FQ218314
FQ231082	6.88282	6.47956	0.403264	0.0116586	0.181365	-3.06016	6.68091	6.90015	6.82054	7.12968	6.69485	6.43478	6.32602	6.46257	FQ231082
BC158826	14.6796	14.3516	0.327962	0.0116645	0.181365	-3.06068	14.8233	14.698	14.5885	14.6085	14.4409	14.4123	14.1403	14.4128	BC158826
FQ226102	6.17361	5.61161	0.562003	0.0117431	0.182298	-3.06754	6.23005	5.72362	6.27559	6.46518	5.83141	5.59706	5.3642	5.65376	FQ226102
uc.289+	1.96148	3.15603	-1.19455	0.011785	0.182658	-3.07118	2.94866	1.59121	1.7637	1.54236	3.12753	2.73354	3.88327	2.8798	uc.289+
L11031	1.74625	2.6607	-0.914452	0.0118402	0.183223	-3.07595	1.61447	1.49067	2.44744	1.43244	2.16391	3.15767	2.80928	2.51195	L11031
X77934	9.90337	10.2214	-0.318065	0.0118957	0.183791	-3.08072	9.96175	9.93363	9.94463	9.77348	10.112	10.1118	10.2443	10.4176	Aplp2	rno:64312	Amyloid-like protein 2	Aplp2	Amyloid-like protein 2
FQ232510	8.47544	8.09875	0.376685	0.0119826	0.184734	-3.08816	8.22228	8.52427	8.49316	8.66204	8.0914	8.21039	7.92525	8.16798	Ncoa3	rno:84584	Nuclear receptor coactivator 3	Ncoa3	Nuclear receptor coactivator 3
FQ227573	7.06705	7.41325	-0.3462	0.0120486	0.184734	-3.09377	7.00865	7.02531	7.04234	7.19191	7.42913	7.65111	7.23559	7.33717	FQ227573
FQ222439	8.30386	8.67831	-0.374445	0.012062	0.184734	-3.0949	8.14473	8.49186	8.12954	8.44932	8.72765	8.52859	8.67893	8.77806	FQ222439
uc008gqn.2	3.22679	2.28079	0.946001	0.0120703	0.184734	-3.0956	3.68376	3.19623	3.14717	2.88	1.64028	2.9948	2.40598	2.0821	uc008gqn.2
FQ228178	11.0814	10.8217	0.259678	0.0120763	0.184734	-3.09611	11.1131	11.0847	10.965	11.1628	10.7297	10.8918	10.8335	10.8319	Srsf10	rno:362630	Protein Srsf10	Srsf10	Serine/arginine-rich-splicing factor 10
FQ232395	9.2973	9.6176	-0.320299	0.0120869	0.184734	-3.097	9.28311	9.49942	9.2097	9.19698	9.58066	9.69854	9.69916	9.49204	FQ232395
FQ219271	5.28701	4.67605	0.610962	0.0120889	0.184734	-3.09718	5.36467	5.11403	5.77245	4.8969	4.8129	4.48051	4.59453	4.81626	FQ219271
uc008nmu.1	3.65103	4.15043	-0.499397	0.0121275	0.185035	-3.10043	3.8374	3.41989	3.4329	3.91392	4.40754	3.98122	4.18663	4.02631	uc008nmu.1
XR_086152.1	8.74118	9.21088	-0.469707	0.012201	0.185608	-3.1066	8.67615	8.84054	8.79728	8.65075	9.01862	9.16067	9.0335	9.63076	XR_086152.1
FQ211796	8.55754	7.9907	0.566835	0.0122158	0.185608	-3.10783	8.69053	8.68874	8.37843	8.47245	7.84386	7.86366	7.7538	8.5015	FQ211796
FQ223093	12.8919	13.197	-0.305073	0.0122267	0.185608	-3.10874	12.9511	12.8662	12.8128	12.9376	13.1105	13.1277	13.1368	13.4131	Taok2	rno:64666	Serine/threonine-protein kinase TAO2	Taok2	Putative uncharacterized protein
FQ233561	7.21569	7.62009	-0.404401	0.0123062	0.185608	-3.11535	7.28918	7.38549	7.0067	7.18139	7.59244	7.51758	7.89286	7.47748	FQ233561
XR_085794.2	4.56533	4.86417	-0.298837	0.0123095	0.185608	-3.11563	4.66419	4.46557	4.42026	4.71131	4.8278	4.85755	4.83428	4.93705	XR_085794.2
BC167026	10.748	9.46313	1.28491	0.0123095	0.185608	-3.11563	9.89531	10.7529	10.4468	11.8971	9.67723	9.41657	8.99294	9.76578	Cdkn3	rno:289993	Cyclin-dependent kinase inhibitor 3	Cdkn3	Cyclin-dependent kinase inhibitor 3
AJ493658	12.3171	13.8174	-1.50023	0.0123153	0.185608	-3.11611	12.0858	12.8435	11.9059	12.4334	13.377	14.0026	12.792	15.0978	Pcp4	rno:25510	Purkinje cell protein 4	Pcp4	Purkinje cell protein 4
NR_045183.1	1.32251	2.14746	-0.824946	0.0123187	0.185608	-3.11639	1.1969	1.0368	1.05365	2.00269	1.67719	2.10184	2.4281	2.38269	NR_045183.1
AB014881	9.85137	10.4651	-0.613715	0.0123359	0.185608	-3.11782	9.87295	10.3187	9.5451	9.66874	10.2878	10.3208	10.4425	10.8092	AB014881
FQ231731	6.21222	6.55859	-0.346369	0.0123674	0.185797	-3.12042	6.1755	6.27636	6.16645	6.23057	6.76075	6.53556	6.63085	6.30718	FQ231731
FQ227528	5.1372	5.65851	-0.521311	0.012388	0.18582	-3.12212	5.28765	5.40702	5.09024	4.76387	5.4785	5.75111	5.89296	5.51146	FQ227528
FQ214569	11.6554	12.1188	-0.463394	0.012417	0.18597	-3.1245	11.6883	11.6861	11.6889	11.5582	11.7315	12.1112	12.2035	12.4289	Arhgef4	rno:301334	Similar to Rho guanine nucleotide exchange factor 4 isoform a, isoform CRA_a	Arhgef4	Rho guanine nucleotide exchange factor 4
BC089979	13.8767	14.5242	-0.647551	0.0124461	0.18612	-3.12689	14.0312	14.0387	13.8558	13.5809	14.2266	14.5974	14.2309	15.0419	Rap1gap	rno:313644	Protein Rap1gap	Rap1gap	Rap1 GTPase-activating protein 1
FQ219993	9.16512	8.81786	0.347264	0.0124689	0.186177	-3.12876	9.18534	8.97105	9.31067	9.19343	8.77059	8.81639	9.00933	8.67513	FQ219993
FQ233621	9.25912	7.75829	1.50083	0.0125263	0.186518	-3.13344	8.46374	9.67723	8.58835	10.3072	8.29147	8.17449	6.97047	7.59672	FQ233621
uc009ntc.2	5.63858	5.05471	0.583867	0.0125358	0.186518	-3.13422	5.44426	5.59156	5.53315	5.98537	5.0717	4.99095	4.69847	5.45774	uc009ntc.2
uc008mkt.1	12.5652	12.9981	-0.43291	0.0125497	0.186518	-3.13535	12.6349	12.7856	12.4705	12.3695	13.0697	12.6948	13.1148	13.1129	uc008mkt.1
NR_037154.1	10.0784	10.3435	-0.26508	0.0125681	0.186518	-3.13684	10.0356	10.1273	10.13	10.0209	10.2335	10.3409	10.3213	10.4784	NR_037154.1
uc008tgo.1	8.22939	8.70879	-0.479397	0.0126095	0.186577	-3.14019	8.4079	8.07695	8.25428	8.17842	8.55474	8.78437	8.43102	9.06502	uc008tgo.1
FQ231541	9.08672	9.39624	-0.309523	0.0126454	0.186577	-3.1431	9.20525	9.0691	9.15396	8.91857	9.37158	9.28225	9.53996	9.39118	FQ231541
FQ226364	6.81942	7.36172	-0.542305	0.0126544	0.186577	-3.14382	7.08066	6.46145	7.06313	6.67243	7.30308	7.12162	7.58315	7.43903	FQ226364
FQ226263	6.54496	6.06681	0.478149	0.0126549	0.186577	-3.14387	6.2063	6.83702	6.65243	6.48408	6.16927	6.22698	5.98344	5.88754	FQ226263
AY390389	8.78154	8.40658	0.374969	0.0126674	0.186577	-3.14487	8.75415	8.53675	8.82884	9.00644	8.52918	8.32394	8.47581	8.29737	Edem1	rno:297504	alpha-1,2-Mannosidase	Edem3	alpha-1,2-Mannosidase
AF452731	8.52846	8.88043	-0.351965	0.012704	0.186687	-3.14781	8.56585	8.52062	8.55423	8.47315	8.67184	8.75634	8.98956	9.10398	AF452731
BC087706	7.78984	9.15062	-1.36079	0.0127131	0.186687	-3.14854	8.00038	7.59326	7.94918	7.61653	8.54162	8.64178	8.85602	10.5631	Sptssb	rno:100362555	RCG62702, isoform CRA_a	Sptssb	Serine palmitoyltransferase small subunit B
XR_086292.1	11.5122	12.1253	-0.613104	0.0127325	0.186692	-3.15009	11.5292	11.5796	11.5425	11.3977	11.9339	12.0215	11.8181	12.7279	LOC100125365		uncharacterized LOC100125365
ZX00052M15	5.99699	6.3753	-0.378303	0.0128037	0.186759	-3.15579	6.14514	5.80903	6.13796	5.89584	6.51054	6.44818	6.16083	6.38163	ZX00052M15
PX00089K08	5.01713	6.58841	-1.57128	0.0128083	0.186759	-3.15615	4.73752	5.64892	4.50608	5.176	6.19382	6.62772	5.5721	7.95998	PX00089K08
XR_141155.1	4.54292	5.45438	-0.911457	0.0128268	0.186759	-3.15762	4.74887	5.03125	4.10759	4.28398	4.88667	5.21359	5.87772	5.83954	XR_141155.1
uc011yvq.1	13.7822	14.3745	-0.592295	0.0128368	0.186759	-3.15841	14.1516	13.5399	14.0366	13.4006	14.2434	14.2892	14.3548	14.6105	uc011yvq.1
FQ230399	10.0537	9.12698	0.92671	0.012847	0.186759	-3.15923	9.59979	10.5661	9.52866	10.5202	9.16784	9.13072	9.50838	8.70098	FQ230399
AY301282	5.60646	6.21707	-0.61061	0.0128568	0.186759	-3.16	5.52178	5.34038	5.85228	5.71139	5.94857	5.95127	6.69207	6.27636	AY301282
AF194438	4.47837	5.61618	-1.13781	0.0128878	0.186759	-3.16246	4.56536	4.87128	4.50299	3.97385	5.21206	5.39052	5.17157	6.69057	Nrg1	rno:112400	Pro-neuregulin-1, membrane-bound isoform	Nrg1	Type III neuregulin 1
uc007trn.2	8.62664	7.96751	0.659127	0.0128928	0.186759	-3.16286	8.47517	8.98838	8.26147	8.78155	7.81792	8.25408	8.21099	7.58707	uc007trn.2
BC166431	4.61387	3.56025	1.05362	0.0129089	0.186759	-3.16413	4.55419	5.0677	4.32507	4.5085	2.98404	2.9723	4.0146	4.27005	BC166431
FQ223764	8.71239	8.9902	-0.277809	0.0129282	0.186762	-3.16565	8.67873	8.862	8.60687	8.70197	8.98522	9.09715	8.90887	8.96957	FQ223764
XR_085556.2	7.59267	7.24038	0.352285	0.0130224	0.187845	-3.17305	7.65077	7.50252	7.76248	7.4549	7.26356	7.04352	7.41285	7.24162	LOC100364020		HAUS augmin-like complex, subunit 4-like
FQ230631	7.64953	8.1407	-0.491163	0.0130708	0.188266	-3.17684	7.94139	7.77936	7.67119	7.20619	8.07282	8.13985	8.2438	8.10632	FQ230631
BC091273	8.96529	8.17976	0.785529	0.0131621	0.188867	-3.18393	8.74076	9.45531	8.52246	9.14262	8.08813	8.41506	8.51136	7.70447	LOC290071		Similar to T-cell receptor alpha chain V and C regions (TRA29)
PX00034H14	9.83971	7.89625	1.94346	0.0131812	0.188867	-3.18541	9.91642	9.24026	10.1322	10.07	8.40068	8.38238	8.8994	5.90256	PX00034H14
uc008xer.2	11.3555	10.9968	0.358741	0.0132032	0.188867	-3.18711	11.4362	11.2324	11.3865	11.3669	11.0837	11.0145	11.1689	10.72	uc008xer.2
FQ228122	9.04455	8.55822	0.48633	0.0132074	0.188867	-3.18743	8.79911	9.44738	8.86718	9.06455	8.57663	8.45613	8.45698	8.74316	FQ228122
BC084707	5.94174	7.38046	-1.43872	0.013226	0.188867	-3.18886	5.26544	6.74568	5.47159	6.28425	6.36401	7.76982	7.23315	8.15488	BC084707
FQ232018	8.43084	8.67794	-0.247097	0.0132284	0.188867	-3.18905	8.40417	8.45498	8.42549	8.43874	8.76827	8.74118	8.56075	8.64155	FQ232018
uc008efj.1	4.33347	5.69013	-1.35666	0.0132813	0.189119	-3.19311	5.15263	4.64481	4.53109	3.00533	5.67111	6.11367	5.65096	5.32476	uc008efj.1
uc007boi.2	7.80962	8.18646	-0.376835	0.013298	0.189119	-3.19439	7.75976	7.78861	7.8307	7.85941	7.92381	8.07248	8.38185	8.36769	uc007boi.2
NR_046364.1	15.2527	15.5006	-0.247953	0.0133116	0.189119	-3.19544	15.3486	15.2131	15.3068	15.1423	15.4624	15.5349	15.5251	15.4802	NR_046364.1
FQ219065	11.1105	11.435	-0.324475	0.0133387	0.189119	-3.19751	11.1737	11.1806	11.0045	11.0834	11.5124	11.2802	11.3216	11.6258	FQ219065
XR_085920.2	5.06966	4.7314	0.338257	0.0133427	0.189119	-3.19782	4.98137	5.0084	5.17294	5.11593	4.88779	4.48358	4.79109	4.76315	XR_085920.2
AF079843	5.06897	5.51226	-0.443288	0.0134061	0.189742	-3.20265	5.12714	4.75933	5.14139	5.24803	5.47181	5.53018	5.2904	5.75665	AF079843
D26499	4.27049	2.68635	1.58414	0.0134526	0.189914	-3.20618	4.74799	3.51197	5.44847	3.37355	3.37592	2.83565	2.52804	2.00579	Dnah8	rno:207117	Protein Dnah8
FQ234178	7.28222	6.90574	0.37648	0.0134815	0.189914	-3.20836	7.27854	7.37555	7.14663	7.32814	6.95598	6.99997	7.0666	6.60039	FQ234178
FQ211698	9.19767	10.9064	-1.70872	0.0134826	0.189914	-3.20844	9.76151	10.1214	8.97649	7.93125	9.93127	10.9128	11.8402	10.9413	FQ211698
AB074424	7.58201	6.7235	0.858518	0.0135456	0.189914	-3.21319	7.06003	7.58133	7.41228	8.27443	6.8829	6.6647	7.06643	6.27996	Fbln2	rno:282583	Protein Fbln2	Fbln2	Fibulin-2
AY390385	6.5149	6.12622	0.388679	0.0135496	0.189914	-3.21349	6.5686	6.54204	6.47691	6.47207	6.05664	6.07283	5.91097	6.46446	AY390385
uc008tfo.1	6.94863	7.47798	-0.529344	0.0135557	0.189914	-3.21395	7.07382	6.99839	6.91523	6.80709	7.16233	7.73229	7.20948	7.80781	uc008tfo.1
uc008hxj.1	7.53815	7.11635	0.421802	0.0135766	0.189914	-3.21552	7.22164	7.57232	7.54146	7.81721	7.10187	7.01978	7.28166	7.0621	uc008hxj.1
AY279359	7.51838	7.18815	0.330222	0.0136025	0.189914	-3.21747	7.4373	7.47066	7.42891	7.73664	7.12183	7.15938	7.36481	7.10659	AY279359
BC168864	6.44322	6.77144	-0.328217	0.0136115	0.189914	-3.21814	6.48023	6.46185	6.37864	6.45218	6.60969	6.62096	6.89618	6.95893	BC168864
uc012frw.1	12.0195	13.1687	-1.14912	0.0136124	0.189914	-3.21821	12.1686	12.0998	11.9349	11.8749	12.8587	13.5922	12.1807	14.043	uc012frw.1
FQ234631	4.69082	5.33579	-0.644963	0.0136355	0.189965	-3.21993	4.78255	4.85398	4.68858	4.43819	5.67844	5.39813	4.74352	5.52306	FQ234631
uc008jup.1	9.80208	10.3946	-0.59251	0.013712	0.190639	-3.22563	9.76781	9.94875	9.74514	9.7466	10.3282	10.3432	9.97438	10.9325	uc008jup.1
AF155826	5.88535	4.73871	1.14663	0.0137391	0.190639	-3.22764	5.77064	5.44665	5.97891	6.34518	5.15006	4.86515	5.28107	3.65856	Kif4a	rno:84393	Kinesin-like protein KIF4	Kif4	Chromosome-associated kinesin KIF4
FQ227066	8.19175	7.90892	0.282832	0.0137424	0.190639	-3.22788	8.11523	8.37227	8.1213	8.15819	7.90194	7.86461	8.0157	7.85342	FQ227066
FQ230602	5.11839	5.47467	-0.356275	0.0138009	0.191179	-3.23221	5.09593	5.22858	5.01535	5.13372	5.31081	5.31044	5.58082	5.6966	FQ230602
FQ232579	10.5207	10.9085	-0.387773	0.0138406	0.191459	-3.23514	10.737	10.6389	10.4967	10.2101	10.8638	10.8635	11.0258	10.8808	FQ232579
AF196249	1.17778	2.36384	-1.18606	0.0138613	0.191474	-3.23666	1.0947	1.2105	1.25555	1.15037	2.18892	1.40227	3.48636	2.37781	AF196249
FQ235304	9.07851	8.81788	0.260622	0.0138955	0.191676	-3.23917	9.1284	9.18029	9.02804	8.97729	8.89514	8.8085	8.72116	8.84674	FQ235304
FQ232512	10.5835	10.9448	-0.361385	0.0139382	0.191875	-3.24229	10.6076	10.522	10.6326	10.5716	10.7466	10.7945	11.2062	11.0321	Arl5b	rno:364788	Protein Arl5b	Arl5b	ADP-ribosylation factor-like protein 5B
AY973242	5.08637	5.71791	-0.631539	0.0139661	0.191875	-3.24432	5.49199	5.05666	4.99234	4.8045	5.39007	5.50755	5.85568	6.11835	AY973242
FQ235163	11.8416	11.4043	0.437366	0.0139688	0.191875	-3.24452	11.647	11.8513	11.6715	12.1967	11.4287	11.4858	11.4901	11.2124	FQ235163
uc007ecc.1	8.06589	7.66347	0.402421	0.0140036	0.192083	-3.24705	7.91637	8.02712	8.08478	8.2353	7.7744	7.90832	7.42179	7.54938	uc007ecc.1
FQ233607	7.59929	7.946	-0.34671	0.0141518	0.193529	-3.25777	7.71117	7.77726	7.44654	7.46218	7.87257	7.85633	8.11674	7.93835	FQ233607
FQ233357	7.69912	6.53593	1.16319	0.0141602	0.193529	-3.25837	7.22037	8.1737	7.39177	8.01065	6.81623	7.05454	5.48462	6.78833	RGD1561662	rno:301232	similar to AI661453 protein	AI661453	Uncharacterized protein C6orf132 homolog
NR_029424.1	6.29168	7.39488	-1.1032	0.0141811	0.193529	-3.25987	5.95043	6.43889	6.52735	6.25004	7.11131	7.93732	6.44818	8.08274	NR_029424.1
BC159435	11.4317	11.0445	0.387215	0.0141917	0.193529	-3.26063	11.4303	11.6035	11.2615	11.4316	10.9976	11.2636	10.7929	11.1238	LOC100911069		Mitochondrial fission regulator 2	Mtfr2	Mitochondrial fission regulator 2
XR_005466.3	4.71361	5.3623	-0.648692	0.014208	0.193529	-3.2618	4.87983	4.63074	4.94889	4.39496	5.01629	5.21616	5.31492	5.90183	Pgbd2		piggyBac transposable element derived 2
uc.158+	1.98191	1.19055	0.791358	0.0143637	0.195378	-3.27289	1.48148	2.52945	1.54583	2.37088	1.41354	1.07019	1.20546	1.07301	uc.158+
XR_007917.2	12.4526	12.2124	0.240166	0.0144039	0.195653	-3.27573	12.5049	12.4454	12.4232	12.4368	12.2588	12.2483	12.2602	12.0823	XR_007917.2
FQ228228	5.84398	6.43024	-0.586263	0.014603	0.198079	-3.2897	5.97351	5.78254	6.23057	5.38929	6.39228	6.15716	6.54116	6.63036	FQ228228
FQ228110	2.16048	1.26319	0.897287	0.0146355	0.198079	-3.29196	2.23201	2.89091	2.19673	1.32225	1.21846	1.4234	1.22183	1.18907	FQ228110
FQ231059	5.16791	5.62614	-0.458233	0.0146759	0.198079	-3.29477	5.48087	4.88007	5.1682	5.14248	5.38073	5.59135	5.75517	5.7773	FQ231059
XR_085876.2	7.3268	7.63844	-0.311632	0.0147076	0.198079	-3.29696	7.22771	7.34018	7.36351	7.37581	7.52733	7.47115	7.75899	7.79627	XR_085876.2
FQ225806	5.39535	6.14649	-0.751143	0.0147095	0.198079	-3.29709	5.58174	5.0836	5.59997	5.31608	6.13412	6.19718	5.5387	6.71597	FQ225806
FQ232701	5.94613	6.33903	-0.392908	0.014714	0.198079	-3.2974	6.15076	5.84569	5.77691	6.01114	6.24938	6.55436	6.42185	6.13055	FQ232701
FQ225299	6.83429	7.20726	-0.372972	0.014749	0.198079	-3.29982	7.09655	6.82473	6.86224	6.55363	7.2805	7.10783	7.21097	7.22975	FQ225299
FQ227485	12.3571	12.1055	0.251525	0.0147598	0.198079	-3.30056	12.4039	12.4326	12.2136	12.3782	12.1646	12.1231	12.0927	12.0418	Zmat5	rno:501926	Protein Zmat5	Zmat5	Zinc finger matrin-type protein 5
FQ233027	4.23939	4.6719	-0.432511	0.0147648	0.198079	-3.30091	4.12504	4.38663	4.07345	4.37244	4.70455	4.38145	4.95272	4.64888	FQ233027
BC086588	1.45057	1.18922	0.26135	0.0148043	0.198337	-3.30362	1.40675	1.31658	1.49326	1.58569	1.18762	1.17108	1.24943	1.14874	BC086588
uc009gux.1	9.2487	9.49909	-0.250389	0.0148261	0.198357	-3.30512	9.30048	9.25001	9.1414	9.30292	9.60668	9.49274	9.41447	9.48248	uc009gux.1
uc009umb.1	9.23483	9.59875	-0.36392	0.0149103	0.199211	-3.31088	9.18986	9.42738	9.02906	9.29301	9.71844	9.62252	9.37865	9.67539	uc009umb.1
BC086427	11.9688	11.725	0.243792	0.0149601	0.199428	-3.31426	12.0103	11.9098	11.9611	11.994	11.589	11.7732	11.7851	11.7526	Rnf149	rno:363222	Protein Rnf149	Rnf150	Putative uncharacterized protein
XR_106421.1	2.51569	1.8578	0.657895	0.0149673	0.199428	-3.31476	2.51195	2.79475	2.36648	2.38959	1.25516	1.99436	2.25694	1.92474	XR_106421.1
XR_085633.1	8.37259	8.1292	0.24339	0.0150119	0.199667	-3.31778	8.39222	8.36309	8.48159	8.25345	8.11348	8.12954	8.09222	8.18155	XR_085633.1
BC059119	5.03566	4.66281	0.372852	0.0150261	0.199667	-3.31874	5.32071	4.91519	5.05666	4.85008	4.69203	4.76882	4.67889	4.51148	BC059119
FQ234426	10.2004	10.5817	-0.38137	0.0150834	0.200157	-3.32261	10.4781	10.071	10.1803	10.072	10.509	10.4078	10.7192	10.6909	FQ234426
uc.446+	3.37763	4.11773	-0.740099	0.0152061	0.201512	-3.33084	3.93143	3.25017	3.47104	2.85787	4.18704	4.16846	3.70726	4.40816	uc.446+
BC158664	10.4018	9.7216	0.680235	0.0152697	0.201971	-3.33508	10.4304	10.3282	10.5142	10.3345	10.0932	9.70492	10.0412	9.04709	Colec11	rno:366588	Uncharacterized protein	Colec11	Collectin-11
M31461	8.52445	8.81499	-0.29054	0.015282	0.201971	-3.33591	8.46041	8.54124	8.58289	8.51324	8.6447	8.78077	8.82902	9.00546	M31461
uc009dhq.2	13.7441	14.1039	-0.35981	0.0153173	0.202125	-3.33825	13.9376	13.575	13.8327	13.631	14.0506	13.9216	14.1987	14.2447	uc009dhq.2
FQ221728	13.5817	13.0647	0.516969	0.0153569	0.202125	-3.34087	13.2594	13.5617	13.5907	13.915	13.2955	13.0519	13.173	12.7385	FQ221728
FQ227180	7.0041	7.67734	-0.673245	0.0153881	0.202125	-3.34294	7.4667	7.08472	6.77957	6.68539	7.51077	7.32557	7.7832	8.08982	FQ227180
FQ224496	13.8125	13.3875	0.425002	0.0153937	0.202125	-3.3433	13.8116	13.9392	13.6526	13.8466	13.3298	13.3175	13.1511	13.7516	Sun2	rno:315135	Protein Sun2	Sun2	SUN domain-containing protein 2
FQ230281	6.96164	7.37629	-0.414651	0.0153971	0.202125	-3.34353	7.07303	7.18086	6.88487	6.70782	7.31258	7.32867	7.23031	7.63362	FQ230281
BC089921	12.616	12.0234	0.592609	0.0154623	0.20271	-3.34782	12.7054	12.3847	12.7175	12.6565	12.215	12.1534	12.283	11.4423	Abracl	rno:685045	ABRA C-terminal like	Abracl	Costars family protein ABRACL
FQ227743	5.88603	5.46414	0.421897	0.0154907	0.20281	-3.34968	6.0434	5.70615	5.97572	5.81887	5.75085	5.55527	5.32108	5.22933	FQ227743
FQ231301	4.87824	4.4885	0.389738	0.015532	0.202919	-3.35239	4.63512	4.97151	4.88871	5.01761	4.40316	4.37627	4.40754	4.76704	FQ231301
FQ225606	10.6961	11.1411	-0.445043	0.0155517	0.202919	-3.35368	10.7958	10.943	10.5858	10.4598	11.1875	11.0513	10.9173	11.4085	FQ225606
FQ231409	7.43206	7.73352	-0.301462	0.0155681	0.202919	-3.35475	7.38664	7.66265	7.28431	7.39462	7.74337	7.72765	7.79562	7.66742	FQ231409
uc008uub.1	6.22978	5.4847	0.745074	0.015582	0.202919	-3.35566	6.27222	6.72872	5.55505	6.36312	5.25466	5.44847	5.42933	5.80635	uc008uub.1
FQ212365	3.78506	4.39459	-0.609529	0.0156458	0.203117	-3.3598	3.92169	3.71084	3.90945	3.59825	4.33371	4.01961	4.97053	4.2545	FQ212365
FQ213315	6.76896	7.29583	-0.526872	0.0156559	0.203117	-3.36046	6.97468	6.46054	6.91121	6.72942	7.05336	7.15767	7.26356	7.70874	FQ213315
uc.458+	5.26298	4.89551	0.367465	0.0156595	0.203117	-3.36069	5.34038	5.38873	5.33941	4.98339	4.82516	5.09625	4.78745	4.8732	uc.458+
FQ225942	7.94923	8.66425	-0.715022	0.0157274	0.203728	-3.36509	8.40606	8.0307	7.36368	7.99646	8.2918	8.74603	8.98928	8.62988	FQ225942
FQ209887	5.48007	6.47668	-0.996613	0.0159337	0.205769	-3.37832	5.80327	5.1894	5.52757	5.40004	7.00328	7.11624	5.68169	6.10552	Hnf4a	rno:25735	Hepatocyte nuclear factor 4 alpha 9	Hnf4a	Hepatocyte nuclear factor 4-alpha
JQ013731	5.75598	6.81143	-1.05545	0.0159455	0.205769	-3.37907	5.94315	6.10688	5.38966	5.58421	6.47157	6.64563	6.26703	7.86148	Ankrd55	rno:361898	ankyrin repeat domain 55	Ankrd55	Ankyrin repeat domain 55
uc007jnu.1	9.66678	9.42081	0.245967	0.0159481	0.205769	-3.37924	9.6914	9.5204	9.67355	9.78177	9.41817	9.4344	9.42482	9.40587	uc007jnu.1
XR_085867.1	3.74523	3.26961	0.475621	0.0159893	0.206028	-3.38185	3.97522	3.61626	3.68953	3.69993	2.95494	3.3206	3.63882	3.1641	XR_085867.1
BC160918	5.45558	6.75984	-1.30426	0.0160352	0.206348	-3.38476	6.08058	5.752	5.20227	4.78745	7.13922	7.69833	6.16282	6.03898	Nup62cl	rno:300923	Nup62cl protein	Nup62cl	Protein Nup62cl
FQ228217	3.55758	4.21335	-0.655771	0.0161313	0.207312	-3.39083	3.84227	2.89684	3.66626	3.82495	4.27837	4.17213	4.00963	4.39327	FQ228217
FQ215304	8.54509	8.19965	0.345442	0.0161766	0.207621	-3.39368	8.39825	8.70881	8.3679	8.70538	8.31424	8.11959	8.1002	8.26455	Ldb3		Protein Ldb3	Ldb3	LIM domain-binding protein 3
BC099216	9.36912	9.64644	-0.277321	0.0162003	0.207653	-3.39516	9.30464	9.32681	9.34824	9.49678	9.68842	9.52027	9.58556	9.7915	RGD1311300		similar to T cell receptor V delta 6
BC072467	9.34968	10.4845	-1.13479	0.0162506	0.208025	-3.39831	9.72376	9.37665	9.48301	8.81529	10.0994	10.2022	10.0153	11.621	BC072467
FQ227334	7.28073	7.61602	-0.335292	0.0163591	0.209083	-3.40506	7.5207	7.26043	7.06643	7.27538	7.59603	7.50281	7.71389	7.65137	FQ227334
J04943	10.1531	9.68056	0.472577	0.016389	0.209083	-3.40691	9.968	10.0355	10.0204	10.5887	9.63856	9.81814	9.48762	9.77792	Npm1	rno:25498	Nucleophosmin	Npm1	Putative uncharacterized protein
FQ226662	13.4965	13.1896	0.306931	0.0163974	0.209083	-3.40743	13.439	13.6661	13.4089	13.4719	13.2404	13.0238	13.1491	13.345	FQ226662
uc009maf.1	12.1645	11.7355	0.42906	0.0164292	0.209139	-3.4094	12.0173	12.2094	12.0845	12.347	11.7798	11.8769	11.9181	11.3672	uc009maf.1
FQ226887	6.65816	6.99741	-0.339254	0.0164747	0.209139	-3.4122	6.77323	6.71922	6.53354	6.60664	6.77291	7.05568	7.20409	6.95697	FQ226887
BC090029	13.4665	13.1929	0.273571	0.0165395	0.209139	-3.41618	13.5151	13.3689	13.5185	13.4636	13.2332	13.2464	13.2861	13.0061	Jak1	rno:84598	Tyrosine-protein kinase	Jak1	Tyrosine-protein kinase JAK1
S75437	1.72529	2.59574	-0.870447	0.0165529	0.209139	-3.417	1.64258	2.51336	1.42735	1.31789	2.76981	2.06247	2.72457	2.8261	S75437
XR_085758.2	1.61261	1.37632	0.236297	0.0165725	0.209139	-3.41821	1.5678	1.55551	1.74883	1.57832	1.32094	1.38459	1.4029	1.39683	XR_085758.2
FQ232733	12.867	13.7318	-0.864856	0.0165804	0.209139	-3.41869	12.8082	13.2823	12.7604	12.617	13.9889	13.9608	12.8706	14.1071	Timp3	rno:25358	Metalloproteinase inhibitor 3	Timp3	Metalloproteinase inhibitor 3
FQ211380	7.96293	9.27935	-1.31643	0.016596	0.209139	-3.41964	8.06915	8.35985	7.97361	7.4491	10.1143	9.9924	8.22805	8.78266	FQ211380
uc011wlw.1	4.20806	3.81425	0.393815	0.0166092	0.209139	-3.42045	4.24973	4.18819	4.17375	4.22058	3.54664	3.9673	4.09468	3.64838	uc011wlw.1
XR_086349.2	15.4939	15.8344	-0.340579	0.016632	0.209139	-3.42184	15.4135	15.6401	15.2697	15.6521	15.7357	15.8762	15.7641	15.9617	LOC100361416		hypothetical LOC100361416
XR_009617.2	6.54083	5.32027	1.22056	0.0166488	0.209139	-3.42287	6.09283	7.73974	6.09786	6.2329	5.91373	4.87128	5.43694	5.05914	Itih2		Protein Itih2
XR_105904.1	10.2941	10.5349	-0.240815	0.016655	0.209139	-3.42324	10.3797	10.2708	10.3502	10.1757	10.5762	10.471	10.5794	10.513	XR_105904.1
NR_045499.1	8.03792	8.50577	-0.467855	0.0166584	0.209139	-3.42345	8.28143	7.77148	8.16315	7.93561	8.31835	8.40863	8.45266	8.84344	NR_045499.1
BC168937	10.7387	11.3438	-0.605051	0.0167497	0.210016	-3.429	10.9131	10.7506	10.6079	10.6832	11.2202	11.227	10.9786	11.9493	Cobll1		Protein Cobll1	Cobll1	Cordon-bleu protein-like 1
FQ225348	3.4424	4.75843	-1.31603	0.0168198	0.210622	-3.43323	3.6241	3.87113	3.03929	3.23507	5.23642	5.63432	3.50181	4.66115	FQ225348
FQ231414	8.2586	8.63158	-0.372975	0.0168622	0.210622	-3.43578	8.43858	8.29331	8.02657	8.27594	8.51609	8.73393	8.4559	8.82038	FQ231414
EU340246	5.08883	6.45222	-1.36339	0.0168794	0.210622	-3.43681	4.89841	5.8783	4.7408	4.8378	5.91686	6.56196	5.66401	7.66606	Oprm1	rno:25601	Mu opioid receptor splice variant MOR-1G1	Oprm1	Mu opioid receptor mMOR-1R2
uc008czs.1	3.44025	2.89865	0.541599	0.0168842	0.210622	-3.4371	3.46889	3.45886	3.12376	3.70948	2.49599	3.1397	3.13016	2.82875	uc008czs.1
FQ224991	7.21888	7.70869	-0.489811	0.0169414	0.211066	-3.44053	7.34049	7.45526	6.96192	7.11784	7.44437	7.74822	7.58176	8.06041	FQ224991
FQ225063	6.32102	7.17983	-0.858809	0.0169983	0.211073	-3.44393	6.3721	6.65717	6.29598	5.95882	7.04352	7.047	6.63368	7.99512	FQ225063
NR_029398.1	1.46274	2.55098	-1.08824	0.0170055	0.211073	-3.44436	1.15037	2.43566	1.18237	1.08255	2.51387	3.1726	2.58896	1.92849	Cb707485		hypothetical LOC100310783
uc.88+	3.31361	4.26782	-0.954209	0.0170067	0.211073	-3.44443	3.81491	2.64039	3.95596	2.84319	3.90162	4.36525	4.53897	4.26546	uc.88+
XR_085813.2	3.08113	2.09168	0.989445	0.0171795	0.212947	-3.45468	2.71301	3.71694	3.20433	2.69024	1.81155	2.65151	1.42897	2.47471	XR_085813.2
FQ235175	4.904	5.36249	-0.458497	0.0172915	0.213817	-3.46126	5.18688	4.76882	4.96593	4.69435	5.0692	5.28468	5.51978	5.57631	FQ235175
PL00064L15	10.1055	10.3976	-0.292179	0.0172934	0.213817	-3.46138	10.1957	9.99083	10.2011	10.0342	10.5832	10.3785	10.3191	10.3097	PL00064L15
uc011yce.1	15.4039	15.7779	-0.374016	0.0173232	0.213915	-3.46312	15.492	15.4556	15.401	15.2669	15.6198	15.6943	15.6843	16.1132	uc011yce.1
uc007dtg.2	4.75294	5.28025	-0.527305	0.0173938	0.214517	-3.46724	4.89774	4.2981	4.85372	4.96222	5.00562	5.28107	5.5534	5.2809	uc007dtg.2
FQ210986	7.60826	7.23848	0.369783	0.0174631	0.214773	-3.47127	7.41732	7.52733	7.6911	7.79729	7.37581	7.39251	7.15179	7.0338	Sppl2a	rno:311401	Similar to RIKEN cDNA 2010106G01 (Predicted)	Sppl2a	Signal peptide peptidase-like 2A
uc008ikx.1	6.55112	6.91497	-0.363857	0.0174858	0.214773	-3.47259	6.67128	6.38536	6.57132	6.57651	6.9006	6.67295	7.17596	6.91037	uc008ikx.1
FQ225280	5.82556	4.7697	1.05585	0.0174943	0.214773	-3.47308	5.95695	4.74724	6.19817	6.39987	4.74005	4.60008	4.51812	5.22057	FQ225280
FQ227661	4.8032	4.36723	0.435965	0.0175249	0.214773	-3.47485	4.79568	4.78124	4.79133	4.84453	4.54773	4.12357	4.10043	4.6972	FQ227661
R000014P15	10.844	11.1566	-0.312642	0.0175338	0.214773	-3.47537	10.9102	10.7385	10.8981	10.8291	11.0788	11.2175	11.3637	10.9664	R000014P15
PX00093D21	9.72864	10.6713	-0.942618	0.0175464	0.214773	-3.47609	9.67065	9.86499	9.68976	9.68917	10.3294	10.7155	9.99851	11.6417	PX00093D21
FQ223679	9.67726	10.1252	-0.447956	0.017651	0.215394	-3.48211	9.71878	9.63297	9.54118	9.81611	9.79895	10.0325	10.1759	10.4935	FQ223679
XR_141802.1	5.85047	5.34922	0.501251	0.0176539	0.215394	-3.48228	5.79091	5.98998	5.91531	5.70568	5.24977	5.4134	5.76915	4.96455	XR_141802.1
FJ807484	7.92752	8.40854	-0.481013	0.0176632	0.215394	-3.48281	8.03553	7.54025	8.09189	8.04242	8.15472	8.31497	8.66929	8.49516	Cdkl5	rno:100362725	Cyclin-dependent kinase-like 5	Cdkl5	Cyclin-dependent kinase-like 5
PX00143P18	11.0152	10.7859	0.229303	0.0177159	0.215768	-3.48583	11.0494	10.9863	11.0513	10.9739	10.7192	10.7071	10.8615	10.8558	PX00143P18
PX00314E14	10.9544	11.1816	-0.22721	0.0178182	0.216744	-3.49166	10.9789	10.994	10.9416	10.9031	11.231	11.1123	11.1129	11.2702	PX00314E14
FQ215929	9.43051	9.84083	-0.410325	0.0178437	0.216784	-3.49311	9.66085	9.46845	9.28029	9.31245	9.73045	9.88345	9.61948	10.13	FQ215929
FQ211614	4.39733	4.86906	-0.471732	0.0178752	0.216898	-3.4949	4.49925	4.72312	4.22393	4.14303	4.67062	4.77332	4.88667	5.14564	FQ211614
FQ233195	8.48734	8.77058	-0.283243	0.0179417	0.217434	-3.49865	8.65994	8.55487	8.31976	8.41479	8.73417	8.85325	8.73371	8.76121	FQ233195
XR_106060.2	10.6684	10.3765	0.291869	0.017985	0.217519	-3.50109	10.5455	10.6152	10.7559	10.7568	10.4234	10.3856	10.5054	10.1915	XR_106060.2
FQ235033	7.31887	7.05773	0.261143	0.0179932	0.217519	-3.50155	7.38224	7.29601	7.42312	7.17412	7.02739	7.08975	7.14956	6.96422	FQ235033
FQ222909	11.3971	11.8081	-0.411002	0.0182185	0.219183	-3.51415	11.2704	11.5419	11.428	11.348	11.7821	11.6572	11.612	12.1811	Cc2d1b	rno:313478	Coiled-coil and C2 domain-containing protein 1B	Cc2d1b	Coiled-coil and C2 domain-containing protein 1B
uc008mca.2	6.53703	6.80708	-0.270049	0.0182266	0.219183	-3.5146	6.61266	6.68771	6.40865	6.43911	6.7303	6.80905	6.81529	6.87368	uc008mca.2
XR_005455.2	9.63806	9.26869	0.36937	0.018228	0.219183	-3.51468	9.52926	9.86371	9.49068	9.6686	9.12575	9.29788	9.1404	9.51073	Seh1l		Protein Seh1l
FQ226761	3.22461	2.63459	0.590026	0.018241	0.219183	-3.5154	3.51811	2.84915	2.97293	3.55826	2.98178	2.44693	2.53091	2.57872	FQ226761
FQ220956	9.2195	9.69718	-0.477687	0.0182428	0.219183	-3.5155	9.24315	9.13001	9.33619	9.16863	9.52449	9.58781	9.48868	10.1877	FQ220956
BC088271	5.83787	7.11288	-1.275	0.0183519	0.219753	-3.52153	6.32884	5.28852	5.91989	5.81424	7.44233	8.22382	6.40207	6.38329	Ighg		Ig gamma-1 chain C region
M59313	7.32138	8.88686	-1.56549	0.0183749	0.219753	-3.5228	7.32049	7.46164	7.3662	7.13718	8.04756	9.08478	7.89406	10.5211	Kcnc2	rno:246153	Potassium voltage-gated channel subfamily C member 2	Kcnc2	Potassium voltage-gated channel subfamily C member 2
uc012efl.1	8.25108	7.98794	0.263146	0.0183901	0.219753	-3.52364	8.25166	8.41852	8.19867	8.13549	7.99355	7.9487	7.92616	8.08333	uc012efl.1
uc009hyn.1	3.57711	2.96679	0.610312	0.0183979	0.219753	-3.52407	3.66715	3.65055	3.9097	3.08102	3.30585	2.77765	3.09994	2.68373	uc009hyn.1
AF255612	4.68455	6.76305	-2.0785	0.0184026	0.219753	-3.52433	4.81524	5.63565	3.79919	4.48812	7.93492	7.36109	4.68	7.07617	Gabre	rno:65191	Gamma-aminobutyric acid receptor subunit epsilon	Gabrg2	Gamma-aminobutyric acid receptor subunit gamma-2
FQ230211	8.11674	8.65959	-0.542857	0.0184312	0.219826	-3.5259	8.37012	7.84546	8.5274	7.72395	8.7567	8.64693	8.64639	8.58835	FQ230211
XR_086266.1	6.83041	6.18589	0.644516	0.0185381	0.220831	-3.53175	7.00574	6.84123	6.76834	6.70631	6.46609	6.22841	6.53354	5.51552	XR_086266.1
XR_107873.1	9.68091	9.92895	-0.248035	0.0185909	0.220951	-3.53462	9.70964	9.51553	9.70633	9.79216	9.89973	9.97987	9.92221	9.91399	XR_107873.1
AB013455	4.84906	5.40318	-0.55412	0.0185933	0.220951	-3.53475	4.84305	4.74588	5.05326	4.75403	5.42762	5.03786	5.22216	5.92507	Slc34a1	rno:25548	Sodium-dependent phosphate transport protein 2A	Slc34a1	Sodium-dependent phosphate transport protein 2A
FQ230146	10.6029	9.15671	1.44624	0.0186161	0.220954	-3.536	9.48427	11.2566	10.0633	11.6076	9.53872	9.45578	8.38709	9.24526	FQ230146
NR_002597.1	13.88	12.9591	0.920901	0.0186518	0.221109	-3.53794	13.2076	14.3878	13.4417	14.4829	12.9026	12.7279	12.8353	13.3706	LOC360231		MHC class I RT1.O type 149 processed pseudogene
FQ226697	8.46977	8.75171	-0.281945	0.0186808	0.221184	-3.5395	8.58371	8.35265	8.56772	8.37499	8.7312	8.71442	8.65851	8.90273	FQ226697
XR_142322.1	13.1042	12.7567	0.347549	0.0187405	0.221623	-3.54273	13.0265	13.2068	12.9835	13.2001	12.861	12.6183	12.5678	12.9796	XR_142322.1
BC166448	11.4607	10.6843	0.776419	0.0187804	0.221826	-3.54488	11.4572	11.6391	11.2202	11.5264	10.916	10.6316	11.2611	9.92844	Slc26a8		Slc26a8 protein	Slc26a9	Solute carrier family 26 member 9
BC168899	8.17174	8.43509	-0.263346	0.0188169	0.2219	-3.54684	8.26515	8.18778	8.12602	8.10803	8.26748	8.50474	8.54433	8.42381	Osbpl8		oxysterol binding protein-like 8	Osbpl8	Oxysterol-binding protein
AY321335	6.61235	7.03187	-0.419516	0.018832	0.2219	-3.54766	6.65983	6.62497	6.71268	6.45194	6.7166	7.00291	7.02857	7.3794	Fdps	rno:83791	Farnesyl pyrophosphate synthase	Fdps	Putative uncharacterized protein
uc008qhz.1	6.43349	5.89227	0.541221	0.0189136	0.222344	-3.55203	6.47707	6.40442	6.28034	6.57213	6.07931	5.87418	6.24571	5.36989	uc008qhz.1
FQ226436	5.96866	6.5399	-0.571242	0.0189152	0.222344	-3.55211	6.1927	5.87216	6.01368	5.7961	6.52622	6.73145	6.00544	6.8965	FQ226436
FQ228025	7.76677	8.03615	-0.269378	0.0189381	0.222346	-3.55334	7.88115	7.84935	7.65691	7.67966	8.00825	8.08426	7.91727	8.13481	FQ228025
FQ232688	11.1236	11.4164	-0.292775	0.0190117	0.222864	-3.55726	11.2496	11.2824	10.9483	11.0144	11.4888	11.371	11.4024	11.4035	Atp6v1b2	rno:117596	V-type proton ATPase subunit B, brain isoform	Atp6v1b2	ATPase H+ transporting lysosomal V1 subunit B2
AY310154	6.25101	7.01383	-0.762824	0.0190403	0.222864	-3.55878	5.91158	6.75464	6.13182	6.20599	6.64188	6.9203	6.80974	7.68342	Hook3	rno:306548	Protein Hook3	Hook3	Protein Hook homolog 3
XR_106658.2	10.951	10.7276	0.223387	0.0190662	0.222864	-3.56016	10.9037	10.9439	11.0211	10.9352	10.7552	10.6394	10.7007	10.8152	XR_106658.2
uc012dow.1	11.6081	11.3493	0.258794	0.0190864	0.222864	-3.56122	11.7544	11.4608	11.612	11.6052	11.3282	11.3155	11.4485	11.305	uc012dow.1
NR_033306.1	14.2684	14.5231	-0.254771	0.019102	0.222864	-3.56205	14.2744	14.3167	14.2635	14.219	14.5146	14.4709	14.4066	14.7005	NR_033306.1
FQ227124	7.63814	8.0171	-0.378957	0.0191244	0.222864	-3.56324	7.80622	7.85244	7.58496	7.30895	7.94444	8.08162	7.9674	8.07494	FQ227124
NR_027876.1	5.40481	5.08716	0.317653	0.0191417	0.222864	-3.56415	5.48462	5.47011	5.21398	5.45054	4.89267	5.22057	5.20082	5.03459	NR_027876.1
uc007yjw.2	6.79883	6.40336	0.395471	0.0191765	0.222902	-3.56599	6.73899	6.56075	6.93212	6.96346	6.32024	6.45104	6.65568	6.18648	uc007yjw.2
FQ227504	8.02275	7.70858	0.314171	0.0192023	0.222902	-3.56734	7.96598	8.01913	7.94274	8.16315	7.87616	7.76357	7.72249	7.4721	FQ227504
uc012fiq.1	11.2892	11.6345	-0.34527	0.0192133	0.222902	-3.56792	11.3549	11.1725	11.5381	11.0912	11.6248	11.5639	11.7926	11.5565	uc012fiq.1
BC070922	6.61793	5.16132	1.45661	0.0192611	0.223191	-3.57044	5.54201	7.16439	6.01224	7.75306	5.52258	5.4623	5.26544	4.39496	Homer3	rno:29548	Homer protein homolog 3	Homer3	Homer protein homolog 3
BC167748	6.18693	6.43227	-0.245344	0.0193242	0.223657	-3.57374	6.33039	6.16961	6.13539	6.11233	6.3721	6.4561	6.37821	6.52269	BC167748
FQ228196	6.65341	7.38697	-0.733561	0.0193633	0.223846	-3.57578	7.10274	6.59514	6.90353	6.01224	7.06313	7.20194	7.63362	7.6492	FQ228196
BC101877	5.8381	5.33188	0.506228	0.0194045	0.224057	-3.57793	5.89224	5.75479	5.81127	5.89412	5.125	4.98863	5.39501	5.81887	Dock2	rno:360509	Protein Dock2
AB074423	7.43738	6.69427	0.743117	0.0195147	0.225063	-3.58365	6.96958	7.35266	7.31663	8.11066	6.95195	6.69207	6.87068	6.26237	Fbln2	rno:282583	Protein Fbln2	Fbln2	Fibulin-2
FQ225995	6.61035	5.87003	0.740322	0.0195655	0.225383	-3.58628	6.39438	6.48297	6.81003	6.75403	5.72573	5.67795	6.64387	5.43256	Pou2f2	rno:117058	POU domain protein	Pou2f2	POU domain, class 2, transcription factor 2
FQ227599	11.8541	12.5758	-0.721694	0.0195995	0.22551	-3.58804	12.2749	11.5787	12.0756	11.4872	12.6519	12.5257	12.0754	13.0502	FQ227599
L25863	6.43159	5.84283	0.588756	0.0196507	0.225632	-3.59067	6.37597	6.23643	6.56938	6.54457	5.74403	5.54627	6.45363	5.62739	Pou2f2	rno:117058	POU domain protein	Pou2f2	POU domain, class 2, transcription factor 2
NR_037674.1	7.94245	9.67292	-1.73047	0.0196741	0.225632	-3.59187	7.31987	9.40082	7.49081	7.5583	8.9688	8.90481	10.9543	9.86371	Cox6a2	rno:25278	Cytochrome c oxidase subunit 6A, mitochondrial	Cox6a2	Cytochrome c oxidase subunit 6A2, mitochondrial
BC083769	12.3595	12.7109	-0.351434	0.0196894	0.225632	-3.59265	12.3464	12.427	12.3858	12.2788	12.902	12.8889	12.4323	12.6206	BC083769
XR_105555.2	5.1497	4.79945	0.350255	0.0197024	0.225632	-3.59333	4.89938	5.3719	5.11435	5.21317	4.66817	4.83909	4.95498	4.73554	XR_105555.2
FQ231620	7.36509	7.82356	-0.458469	0.0197823	0.226281	-3.59741	7.56045	7.57209	7.26183	7.06599	7.7413	7.81792	8.13207	7.60295	FQ231620
uc007uob.2	11.3898	11.0098	0.379981	0.0198855	0.226862	-3.60267	11.2511	11.7364	11.2106	11.361	11.1293	11.0712	10.9115	10.927	uc007uob.2
FQ227514	7.64693	8.38963	-0.7427	0.0199059	0.226862	-3.6037	7.83154	7.86461	7.70052	7.19106	8.29263	8.31655	7.89815	9.0512	FQ227514
FQ232136	7.67712	8.03191	-0.354785	0.0199128	0.226862	-3.60405	7.8733	7.5773	7.8665	7.39138	8.03901	8.09031	8.0038	7.99451	FQ232136
uc008wcm.2	12.0447	12.3015	-0.256773	0.0199258	0.226862	-3.60471	12.051	12.0321	12.1352	11.9604	12.2526	12.2048	12.2764	12.472	uc008wcm.2
S72407	4.30242	5.38223	-1.07981	0.0199914	0.227344	-3.60803	4.65341	4.30478	4.01398	4.23752	6.06051	6.06944	4.48642	4.91257	S72407
FQ226298	8.16853	7.80952	0.359012	0.0200209	0.227415	-3.60952	8.34263	7.97505	8.27312	8.08333	7.80187	7.86343	7.99616	7.57662	FQ226298
FQ231034	7.2752	7.58281	-0.307604	0.0200705	0.227714	-3.61202	7.3299	7.33162	7.12713	7.31217	7.41456	7.51284	7.59846	7.80538	Phtf1	rno:252962	Protein Phtf1	Phtf2	Putative homeodomain transcription factor 2
FQ231183	3.95311	3.37717	0.575934	0.0201491	0.228155	-3.61596	4.1613	3.55303	3.9889	4.1092	3.35126	2.91583	3.55913	3.68247	FQ231183
XR_085655.1	16.9698	16.7136	0.256221	0.0201793	0.228155	-3.61747	16.9876	17.0137	16.9117	16.9661	16.8014	16.6538	16.5584	16.8406	LOC100365871		ribosomal protein S12-like
FQ234071	9.33879	9.77785	-0.439055	0.0201793	0.228155	-3.61748	9.27159	9.59798	9.32403	9.16158	9.55868	9.62767	9.7897	10.1353	FQ234071
FQ227436	8.27531	7.85246	0.422852	0.0202439	0.22862	-3.6207	8.32298	8.50841	8.11703	8.15282	7.79729	7.64091	8.20425	7.76737	FQ227436
XR_106194.1	6.2144	7.10183	-0.887429	0.0202858	0.22883	-3.62279	6.6373	6.25206	6.6584	5.30983	7.269	7.04679	6.71597	7.37555	XR_106194.1
FQ226244	8.18486	8.63192	-0.447066	0.0203425	0.228903	-3.6256	8.36643	8.12165	8.11277	8.13857	8.57492	8.49071	9.06998	8.39208	FQ226244
BC099793	3.88029	4.48462	-0.604322	0.0203674	0.228903	-3.62684	4.20304	3.55715	4.31231	3.44867	4.39557	4.65834	4.36001	4.52456	BC099793
uc008jbi.1	5.03891	5.42601	-0.387102	0.0204354	0.228903	-3.6302	5.21107	5.08001	5.10017	4.76438	5.35957	5.33371	5.29936	5.71139	uc008jbi.1
AY539896	6.6246	6.96567	-0.341073	0.0204499	0.228903	-3.63092	6.61503	6.71448	6.57651	6.59238	6.83071	6.85711	7.29343	6.88143	Zfp966	rno:296300	zinc finger protein 966	Zfp341	Protein Zfp341
uc011wic.1	1.37775	1.82278	-0.445026	0.0204815	0.228903	-3.63248	1.47228	1.48535	1.28885	1.26452	2.09285	1.81155	1.40459	1.98212	uc011wic.1
FQ226613	5.52124	5.07249	0.448757	0.0204932	0.228903	-3.63305	5.53648	5.84059	5.14248	5.56542	5.19666	4.97034	5.21544	4.90751	FQ226613
FQ212346	9.96138	9.65747	0.303903	0.0204994	0.228903	-3.63336	10.0042	9.93606	9.99741	9.90783	9.7287	9.65468	9.40447	9.84205	FQ212346
NR_033599.1	15.0105	15.3792	-0.36873	0.0205101	0.228903	-3.63389	14.8469	15.1286	14.7736	15.293	15.3101	15.4079	15.3241	15.4749	NR_033599.1
XR_085862.1	12.3809	12.6534	-0.272499	0.0205193	0.228903	-3.63434	12.4625	12.3368	12.4417	12.2823	12.5843	12.5616	12.6183	12.8492	LOC100365820		rCG31132-like
FQ225057	3.09466	3.60935	-0.514688	0.0205542	0.228903	-3.63605	3.11458	3.31606	2.8688	3.0792	3.48702	3.23769	4.04234	3.67034	FQ225057
M18840	3.31461	2.78073	0.533879	0.0205602	0.228903	-3.63635	3.04967	3.70412	3.27118	3.23346	2.75066	3.20049	2.56728	2.6045	M18840
uc.63+	1.91351	2.66533	-0.751826	0.0205732	0.228903	-3.63698	2.3404	2.47908	1.45047	1.38407	2.7587	2.7456	2.60478	2.55224	uc.63+
uc012ffz.1	7.33712	6.93742	0.399696	0.02062	0.229138	-3.63928	7.08545	7.60877	7.15845	7.49581	6.88909	6.87202	6.86394	7.12464	uc012ffz.1
uc008sdb.1	11.6782	11.1985	0.479717	0.0206412	0.229138	-3.64031	11.5428	11.6488	11.669	11.8522	11.4339	11.3313	11.321	10.7079	uc008sdb.1
X53003	13.5083	13.7596	-0.251291	0.0206862	0.229376	-3.64251	13.4644	13.4727	13.5707	13.5253	13.6244	13.7304	13.7591	13.9244	Acaca	rno:60581	Acetyl-CoA carboxylase 1	Acaca	Acetyl-CoA carboxylase 1
FQ225675	4.36078	3.95965	0.401127	0.0207205	0.229376	-3.64418	4.70937	4.40446	4.1673	4.16198	4.05429	3.79281	4.04287	3.94864	Psmd2	rno:287984	26S proteasome non-ATPase regulatory subunit 2	Psmd2	26S proteasome non-ATPase regulatory subunit 2
AF121333	5.71354	6.55118	-0.837647	0.020733	0.229376	-3.64479	5.42401	5.92122	5.78427	5.72465	6.73274	6.65983	5.67152	7.14064	Lepr	rno:24536	Leptin receptor	Lepr	Leptin receptor
NR_037865.1	7.71627	7.43201	0.284262	0.0208131	0.229798	-3.64868	7.8842	7.58654	7.83415	7.56021	7.44497	7.47651	7.42982	7.37676	NR_037865.1
XR_086260.1	9.40836	9.64602	-0.237663	0.0208181	0.229798	-3.64892	9.46271	9.34341	9.32116	9.50614	9.61319	9.6434	9.57723	9.75025	XR_086260.1
FQ220820	7.36033	6.87556	0.484765	0.020868	0.229872	-3.65134	7.3944	7.36269	7.28101	7.4032	6.76129	6.70262	6.6341	7.40423	FQ220820
XR_141030.1	4.82193	5.41226	-0.590332	0.0208763	0.229872	-3.65174	5.17508	4.89392	4.60907	4.60963	5.63366	5.08399	5.12714	5.80424	XR_141030.1
AF312319	6.41439	6.74191	-0.327516	0.0208982	0.229872	-3.65279	6.50848	6.33338	6.60506	6.21064	6.66267	6.88258	6.61297	6.80941	Gabbr1	rno:81657	Gamma-aminobutyric acid type B receptor subunit 1	Gabbr2	Gamma-aminobutyric acid type B receptor subunit 2
uc012hac.1	7.34881	6.9991	0.349715	0.0209188	0.229872	-3.65379	7.22481	7.23795	7.34375	7.58873	6.99472	6.794	7.00192	7.20574	uc012hac.1
uc008tfu.1	11.3726	12.0805	-0.707928	0.0209519	0.229977	-3.65538	11.4198	11.7574	11.0994	11.2138	12.3225	12.5933	11.8696	11.5366	uc008tfu.1
FQ232249	7.42987	7.74053	-0.310655	0.0213427	0.233733	-3.67402	7.46794	7.61022	7.38265	7.25868	7.71136	7.6724	7.63823	7.94012	FQ232249
NR_038078.1	12.4339	13.111	-0.677054	0.0213432	0.233733	-3.67404	12.8553	12.1897	12.7939	11.8967	12.8686	13.1198	13.0104	13.445	Snhg4		small nucleolar RNA host gene 4 (non-protein coding)
FQ230669	6.47974	6.71354	-0.233795	0.0213983	0.233733	-3.67664	6.53587	6.48168	6.45403	6.44738	6.76467	6.7443	6.78883	6.55635	FQ230669
FQ231640	6.84816	7.1161	-0.267936	0.0214146	0.233733	-3.67741	6.9528	6.89072	6.79221	6.75691	6.95456	7.07903	7.24092	7.18988	FQ231640
FQ227736	7.83276	7.23463	0.598133	0.0214228	0.233733	-3.67779	8.10006	7.34769	8.32491	7.55841	7.19368	7.21765	7.33614	7.19106	FQ227736
XR_085881.1	6.27407	6.81379	-0.539715	0.0214375	0.233733	-3.67848	6.36094	5.90731	6.3443	6.48375	6.62626	6.57021	6.77566	7.28303	LOC690120		hypothetical protein LOC690120
M92430	4.25975	5.48691	-1.22716	0.0214793	0.233838	-3.68045	4.51469	4.70296	4.47671	3.34465	4.98095	5.34904	5.00733	6.61034	Nrg1	rno:112400	Pro-neuregulin-1, membrane-bound isoform	Nrg1	Type III neuregulin 1
FQ231312	8.74554	9.15672	-0.411177	0.0215165	0.233838	-3.68219	8.86009	8.66466	8.72018	8.73724	9.05607	9.12307	8.88834	9.5594	FQ231312
uc008wla.2	10.5476	10.7706	-0.222977	0.0215188	0.233838	-3.6823	10.596	10.4793	10.5725	10.5427	10.8866	10.7703	10.7402	10.6854	uc008wla.2
FQ227335	9.74576	10.5212	-0.775484	0.0215705	0.233977	-3.68472	9.57929	10.185	9.64367	9.57505	10.7753	10.7502	9.71844	10.8411	Timp3	rno:25358	Metalloproteinase inhibitor 3	Timp3	Metalloproteinase inhibitor 3
FQ234798	6.42444	6.79398	-0.369539	0.0216148	0.233977	-3.68678	6.5879	6.13903	6.5603	6.41055	6.69609	6.64119	6.84593	6.99271	FQ234798
FQ212639	10.3883	10.7392	-0.350937	0.021637	0.233977	-3.68782	10.402	10.3019	10.3535	10.4958	10.7683	10.8805	10.4094	10.8987	Slc45a4	rno:315054	solute carrier family 45, member 4	Slc45a4	Solute carrier family 45 member 4
uc008ras.1	11.9792	13.3079	-1.32866	0.02165	0.233977	-3.68842	12.1397	12.5215	11.7475	11.5081	13.0008	13.3924	12.2534	14.5848	uc008ras.1
uc007cud.2	6.46437	6.79407	-0.329701	0.0216512	0.233977	-3.68848	6.61974	6.36037	6.48901	6.38837	7.02246	6.672	6.86887	6.61297	uc007cud.2
AB020616	6.33147	5.9517	0.379775	0.0217867	0.235181	-3.69476	6.18046	6.3363	6.31743	6.49171	5.76461	5.77011	6.26563	6.00644	Prkd1	rno:85421	Serine/threonine-protein kinase D1	Prkd1	Serine/threonine-protein kinase D1
FQ226309	9.67455	9.99279	-0.318238	0.021828	0.235232	-3.69667	9.9274	9.73172	9.59979	9.43929	9.99208	10.0298	9.9385	10.0108	FQ226309
FQ225209	3.39127	5.19193	-1.80066	0.0218396	0.235232	-3.69721	3.81665	3.52653	3.34209	2.8798	7.00937	5.58757	3.96501	4.20575	FQ225209
NR_003376.2	13.8342	13.635	0.199198	0.0219024	0.235299	-3.7001	13.8327	13.8806	13.8233	13.8003	13.6171	13.6375	13.5873	13.6982	NR_003376.2
FQ225716	9.07103	9.3536	-0.28257	0.0219049	0.235299	-3.70022	9.13785	9.23088	8.88508	9.03032	9.4211	9.24462	9.4324	9.31629	FQ225716
BC092643	3.72942	4.71737	-0.987948	0.0219551	0.235299	-3.70252	3.57784	4.34731	3.38261	3.60992	4.19454	4.46461	4.51112	5.6992	BC092643
FQ233136	15.6539	15.9033	-0.249343	0.021994	0.235299	-3.7043	15.6476	15.8225	15.5858	15.5599	15.9106	15.9273	15.8097	15.9655	FQ233136
BC086405	12.5034	12.7269	-0.223473	0.0220055	0.235299	-3.70483	12.5427	12.4715	12.5098	12.4896	12.726	12.671	12.6476	12.863	Dph7		Uncharacterized protein
PX00137J06	7.74197	8.50499	-0.76302	0.0220201	0.235299	-3.7055	7.63036	7.73337	7.87257	7.73156	8.1818	8.27688	8.16471	9.39656	PX00137J06
FQ233890	4.07915	4.44913	-0.369974	0.0220282	0.235299	-3.70587	4.28668	4.19141	3.88172	3.95681	4.49828	4.61968	4.48018	4.19839	FQ233890
FQ235134	3.03729	3.84033	-0.803034	0.0220448	0.235299	-3.70663	3.29467	2.84961	2.40976	3.59512	3.6192	3.75635	3.59657	4.38919	FQ235134
uc011wlx.1	9.3637	9.65132	-0.287618	0.0220831	0.235299	-3.70838	9.42553	9.45319	9.29993	9.27616	9.69323	9.63193	9.45204	9.82808	uc011wlx.1
uc.326+	4.01549	3.48863	0.52686	0.0220863	0.235299	-3.70852	4.26313	4.39792	3.53076	3.87013	3.54705	3.54425	3.50514	3.35807	uc.326+
FQ225086	7.6113	7.94707	-0.335764	0.0221194	0.235351	-3.71003	7.72574	7.62991	7.65704	7.43253	7.88142	7.8978	7.78523	8.22382	FQ225086
FQ209628	8.86295	8.54863	0.314316	0.0221394	0.235351	-3.71094	8.99417	8.69763	8.83756	8.92243	8.65325	8.62507	8.61172	8.30447	Phykpl	rno:100169747	Protein LOC100910122	Phykpl	5-phosphohydroxy-L-lysine phospho-lyase
FQ224308	8.53367	7.92758	0.60609	0.0222595	0.236222	-3.71639	8.27893	9.10909	8.04368	8.70296	7.89937	7.88304	7.96264	7.96525	FQ224308
FQ227646	7.78103	8.85443	-1.0734	0.0222875	0.236222	-3.71765	8.4132	7.06121	8.39954	7.25018	8.52371	8.79609	8.55867	9.53925	FQ227646
FQ231449	4.15217	2.91878	1.23339	0.0223022	0.236222	-3.71832	3.92703	4.59142	3.09829	4.99193	2.53685	3.58827	2.38722	3.16276	LOC100912312		uncharacterized LOC100912312
FQ235342	10.6254	10.9473	-0.32188	0.0223237	0.236222	-3.71929	10.7026	10.761	10.4845	10.5534	10.7681	10.9342	10.9031	11.1838	FQ235342
FQ212419	11.3694	11.7669	-0.397485	0.0223569	0.236222	-3.72079	11.3988	11.4339	11.2714	11.3734	11.7667	11.7725	11.4215	12.1067	Cc2d1b	rno:313478	Coiled-coil and C2 domain-containing protein 1B	Cc2d1b	Coiled-coil and C2 domain-containing protein 1B
XR_140890.1	15.8351	15.5688	0.266338	0.0223662	0.236222	-3.7212	15.7906	15.8432	15.8408	15.8659	15.6934	15.6008	15.6353	15.3456	XR_140890.1
FQ228061	5.60077	4.76359	0.837175	0.0224086	0.23633	-3.72311	5.48773	5.63546	5.67443	5.60545	5.18327	5.46393	4.33131	4.07587	FQ228061
FQ232142	4.92432	5.51862	-0.594306	0.0224248	0.23633	-3.72384	5.05041	5.42526	4.80951	4.41209	5.35072	5.71979	5.37449	5.62949	FQ232142
FQ233146	7.72044	7.32948	0.390961	0.0224564	0.236408	-3.72525	7.90381	7.77013	7.7393	7.4685	7.29863	7.26503	7.12207	7.63216	FQ233146
FQ218661	8.49663	8.28331	0.213321	0.0225477	0.236933	-3.72934	8.46426	8.45698	8.48181	8.58346	8.19948	8.35313	8.30619	8.27443	FQ218661
FQ216506	10.8463	11.1096	-0.263335	0.0225546	0.236933	-3.72965	10.7378	10.9392	10.7564	10.9518	11.0959	10.978	11.2239	11.1407	Dnmbp	rno:309362	Protein Dnmbp	Dnmbp	Dynamin-binding protein
FQ233381	5.87194	6.20912	-0.337182	0.0226292	0.237461	-3.73297	6	5.98212	5.88504	5.62059	6.38803	6.15877	6.02943	6.26024	FQ233381
BC083640	4.70867	5.08424	-0.375571	0.0226614	0.237544	-3.7344	4.76882	4.82482	4.62865	4.61239	5.29551	5.30106	4.84824	4.89216	Vwa3b	rno:501126	von Willebrand factor A domain containing 3B	Vwa3a	von Willebrand factor A domain-containing protein 3A
FQ222009	8.06115	7.10543	0.955721	0.0227109	0.237808	-3.7366	8.43102	7.81017	8.17495	7.82847	7.70245	7.62749	6.90948	6.1823	FQ222009
uc009qts.1	10.6076	10.9513	-0.343703	0.0227875	0.238355	-3.73998	10.4935	10.5408	10.7515	10.6444	10.7399	10.9045	10.9201	11.2406	uc009qts.1
XR_086264.2	9.85038	9.50093	0.349448	0.0228641	0.2389	-3.74336	9.65518	9.86724	9.78607	10.093	9.5678	9.48265	9.28663	9.66665	XR_086264.2
uc012ayg.1	8.41293	9.08942	-0.676486	0.0229818	0.239874	-3.74852	8.38682	8.48634	8.28618	8.4924	9.16757	9.40237	8.32089	9.46684	uc012ayg.1
FQ215923	11.9662	12.9839	-1.01772	0.0230876	0.240722	-3.75315	11.781	12.7689	11.6496	11.6654	12.3444	12.8339	12.9104	13.847	FQ215923
uc.4+	2.70677	3.53895	-0.83218	0.0231715	0.240753	-3.7568	3.01988	1.82444	2.65336	3.32939	3.59825	3.52895	3.71292	3.31567	uc.4+
ZX00044D19	14.0521	13.225	0.82709	0.0231791	0.240753	-3.75712	13.7969	13.8264	14.1663	14.4185	13.7697	13.4089	13.3476	12.3737	ZX00044D19
uc008pbr.1	5.41934	5.86321	-0.443872	0.023211	0.240753	-3.75851	5.26978	5.81679	5.0836	5.50719	5.97652	5.75845	5.93116	5.78671	uc008pbr.1
AF452647	6.39457	6.78497	-0.390399	0.0232151	0.240753	-3.75868	6.39409	6.37336	6.41267	6.39819	6.47881	6.70572	6.79267	7.16269	Syne1		Protein Syne1	Syne2	Nesprin-2
FQ230615	7.42527	6.88818	0.537093	0.0232264	0.240753	-3.75917	7.22455	7.79802	6.98639	7.69213	6.65605	7.03542	6.91217	6.94907	FQ230615
AY155460	4.01309	4.43718	-0.424091	0.0232383	0.240753	-3.75969	4.09266	4.15391	3.81185	3.99392	4.57215	4.5361	4.61825	4.0222	Pde5a	rno:171115	Phosphodiesterase 5A, cGMP-specific, isoform CRA_c	Pde5a	cGMP-specific 3',5'-cyclic phosphodiesterase
uc012fnt.1	8.55936	8.01883	0.540531	0.0233647	0.241788	-3.76514	8.75079	8.07248	9.00713	8.40704	8.05012	8.05087	8.11116	7.86315	uc012fnt.1
uc008hoj.1	11.2022	11.6046	-0.402385	0.0233877	0.241788	-3.76613	11.4293	10.9229	11.4198	11.0368	11.476	11.562	11.574	11.8062	uc008hoj.1
PX00147J17	3.05889	4.00162	-0.942738	0.0234687	0.242334	-3.76961	3.41683	3.4993	3.34745	1.97196	3.87502	3.82657	3.94626	4.35864	PX00147J17
XR_140895.1	6.03184	5.59138	0.440466	0.02349	0.242334	-3.77052	5.8227	5.89609	6.15942	6.24916	5.76544	5.21107	5.76238	5.62662	XR_140895.1
uc.75+	9.95539	9.52487	0.43052	0.02356	0.242799	-3.77351	10.1311	9.57201	9.99342	10.125	9.71273	9.51818	9.59848	9.27011	uc.75+
FQ227987	7.16247	7.48064	-0.318178	0.0235877	0.242829	-3.77469	7.269	7.24582	6.9528	7.18224	7.55688	7.2532	7.62116	7.49134	FQ227987
FQ213284	6.42931	7.09252	-0.66321	0.0237228	0.243963	-3.78043	6.58641	6.80559	6.21219	6.11304	6.65054	6.8535	7.28338	7.58265	FQ213284
FQ235009	4.4774	2.70174	1.77565	0.0238468	0.244783	-3.78567	3.3665	5.74614	3.14778	5.64918	2.3903	2.35394	2.85425	3.20849	FQ235009
FQ228379	11.3736	9.68576	1.6878	0.0238529	0.244783	-3.78593	10.1154	12.0438	10.7053	12.6298	10.2662	10.1679	8.5798	9.72916	FQ228379
FQ230982	4.32133	4.75556	-0.434227	0.0239184	0.244783	-3.78869	4.46557	4.32692	4.01282	4.48002	4.58659	4.54614	5.08245	4.80706	FQ230982
uc.307+	5.04131	5.2852	-0.243898	0.0239492	0.244783	-3.78998	5.16842	5.02453	4.96518	5.00708	5.15419	5.31787	5.39813	5.27062	uc.307+
L25865	6.48167	5.99383	0.487831	0.023998	0.244783	-3.79202	6.32767	6.38505	6.63392	6.58002	5.67825	5.8936	6.48874	5.91474	L25865
uc008seu.1	3.7961	2.99845	0.797654	0.0240089	0.244783	-3.79248	3.38787	4.01745	4.06504	3.71404	3.2021	3.34128	3.29706	2.15334	uc008seu.1
FQ226376	7.36876	6.95829	0.410469	0.0240136	0.244783	-3.79267	7.12125	7.6766	7.14114	7.53606	7.03681	6.89208	7.08545	6.81882	FQ226376
uc007vth.1	5.99467	5.4135	0.581167	0.0240191	0.244783	-3.79291	5.80846	6.00487	6.00097	6.16438	5.31723	5.07259	6.05061	5.21359	uc007vth.1
FQ234203	5.63899	5.24975	0.389242	0.0240278	0.244783	-3.79327	5.47041	5.89531	5.57578	5.61448	5.21398	5.37681	5.45549	4.95272	FQ234203
FQ220385	6.42873	4.89852	1.53021	0.0240935	0.245197	-3.79601	5.30551	6.91772	5.58812	7.90359	4.72853	4.77868	4.62382	5.46306	Igf1	rno:24482	Insulin-like growth factor I	Igf1	Insulin-like growth factor I
FQ233077	9.30138	8.9909	0.31048	0.0242177	0.246101	-3.80118	9.24526	9.42715	9.19308	9.34002	8.9305	8.79891	8.99885	9.23533	FQ233077
FQ230714	10.3324	10.5799	-0.247439	0.0242326	0.246101	-3.8018	10.3774	10.1372	10.3739	10.4411	10.5482	10.5501	10.5832	10.6379	FQ230714
XR_085740.2	7.1841	7.63598	-0.451879	0.024275	0.246276	-3.80355	7.57432	6.85916	7.35795	6.94495	7.60895	7.56812	7.7252	7.64164	XR_085740.2
FQ212864	13.9111	14.208	-0.296886	0.0243763	0.24685	-3.80773	14.0394	13.9578	13.8385	13.8086	14.1245	14.0899	14.167	14.4504	FQ212864
FQ230562	10.4848	10.6886	-0.2038	0.0243848	0.24685	-3.80808	10.5782	10.4667	10.3984	10.4961	10.6582	10.7022	10.7022	10.6919	Atxn2	rno:288663	Protein Atxn2
uc012dtr.1	1.28267	2.12639	-0.843723	0.0244169	0.24685	-3.8094	1.26875	1.31257	1.32616	1.22317	1.93877	1.23369	2.71275	2.62034	uc012dtr.1
PX00142P14	8.00198	7.77826	0.223716	0.0244326	0.24685	-3.81005	8.0245	8.12003	7.8986	7.96477	7.7614	7.81576	7.82922	7.70666	PX00142P14
FQ231151	6.07823	6.61113	-0.532901	0.0246243	0.247646	-3.8179	6.12761	6.3584	5.64791	6.179	6.72035	6.77162	6.17672	6.77583	FQ231151
AY724520	11.2964	11.6297	-0.333265	0.0246488	0.247646	-3.81889	11.46	11.2899	11.3238	11.1119	11.498	11.6912	11.8646	11.4647	LOC690085		similar to B-cell CLL/lymphoma 7A	Bcl7a	B-cell CLL/lymphoma 7 protein family member A
FQ226970	8.19107	7.72087	0.470205	0.024667	0.247646	-3.81964	8.29679	8.19814	8.1373	8.13207	7.83011	7.72138	8.0914	7.24059	FQ226970
uc.330+	8.71782	8.48139	0.236431	0.0246675	0.247646	-3.81965	8.75222	8.64943	8.81803	8.65159	8.47843	8.5472	8.55519	8.34473	uc.330+
XR_107821.2	3.70052	3.32672	0.373807	0.024681	0.247646	-3.8202	3.75896	3.74035	3.34828	3.95449	3.46572	3.32778	3.29606	3.2173	XR_107821.2
XR_142302.1	1.81526	2.39116	-0.575906	0.0247138	0.247646	-3.82154	1.76393	1.53568	2.16871	1.79271	1.94292	2.24157	2.79806	2.58211	XR_142302.1
XR_086175.2	14.4054	14.7903	-0.384867	0.0247222	0.247646	-3.82188	14.5775	14.375	14.3644	14.3048	14.5221	14.7478	14.7462	15.1449	XR_086175.2
uc012dic.1	9.27656	9.03816	0.238398	0.0247384	0.247646	-3.82254	9.19579	9.21945	9.2442	9.44678	9.01723	9.08546	8.96151	9.08843	uc012dic.1
FQ224326	7.42697	7.61499	-0.188017	0.0247703	0.247646	-3.82383	7.38959	7.41857	7.41689	7.48285	7.62061	7.60295	7.60052	7.63589	Tmem131	rno:316335	Protein Tmem131	Tmem131	Transmembrane protein 131
NR_045514.1	10.5108	10.976	-0.46526	0.0248101	0.247646	-3.82544	10.453	10.5141	10.5541	10.522	10.9621	11.0818	11.3591	10.5012	NR_045514.1
FQ211492	5.54713	6.65729	-1.11017	0.024819	0.247646	-3.8258	5.95112	5.78026	5.99498	4.46214	6.05726	6.33155	7.27854	6.96182	FQ211492
BC086329	11.8544	12.4108	-0.556333	0.0248205	0.247646	-3.82586	12.0655	11.9885	11.8581	11.5058	12.176	12.4504	12.1045	12.9123	Dner	rno:316573	Protein Dner
FQ211787	11.4997	12.1885	-0.688841	0.0248406	0.247646	-3.82667	11.6632	11.6011	11.3764	11.3581	11.5563	11.9695	12.4509	12.7775	FQ211787
FQ232410	8.24308	8.45553	-0.212454	0.0250222	0.249203	-3.83398	8.33327	8.27893	8.23467	8.12544	8.4456	8.41275	8.48535	8.47843	FQ232410
FQ222411	8.18974	7.84191	0.347834	0.0250955	0.249679	-3.83692	8.09332	8.17401	8.05179	8.43985	7.85785	7.88809	8.02623	7.59546	Ftl1	rno:29292	Ferritin light chain 1	Ftl1	Ferritin light chain 1
FQ211264	3.65436	4.50846	-0.854099	0.0251629	0.250095	-3.83961	3.97114	3.1944	3.32397	4.12792	4.76704	5.11308	3.9447	4.20901	FQ211264
BC166538	9.98114	9.73341	0.247737	0.0252226	0.250196	-3.84199	9.97183	9.99782	10.0212	9.93369	9.69229	9.69445	9.93318	9.61371	Atxn7l4		Protein Atxn7l4	Atxn7l1	Ataxin 7-like 1
BC086419	7.20429	7.52411	-0.319818	0.0252242	0.250196	-3.84205	7.44799	7.15359	7.18673	7.02883	7.44458	7.4058	7.53355	7.71249	BC086419
FQ232775	13.3288	12.3213	1.00747	0.0253765	0.251425	-3.84809	13.1247	13.5548	13.0201	13.6156	12.8513	12.4488	12.8046	11.1806	Smad3	rno:25631	Mothers against decapentaplegic homolog 3	Smad3	Mothers against decapentaplegic homolog 3
NR_033210.1	11.6843	12.5731	-0.888824	0.0254155	0.251425	-3.84963	11.5309	12.3292	11.5512	11.326	12.2205	12.5729	12.0977	13.4015	NR_033210.1
uc008wfv.1	6.72152	6.29928	0.422247	0.0254468	0.251425	-3.85086	6.83357	7.11032	6.40703	6.53518	6.32153	6.26237	6.38837	6.22484	uc008wfv.1
uc007obm.1	7.76358	7.99493	-0.231354	0.0254657	0.251425	-3.85161	7.88072	7.67215	7.78523	7.71621	8.02103	8.01828	8.06561	7.87481	uc007obm.1
uc.333+	3.96978	4.50185	-0.532073	0.0254767	0.251425	-3.85204	3.85032	4.25967	3.77409	3.99502	4.34471	4.14458	4.51856	4.99954	uc.333+
FQ226366	7.89452	8.25953	-0.365015	0.0255232	0.25163	-3.85387	8.03841	8.02737	7.85244	7.65986	7.97412	8.26658	8.42244	8.37499	FQ226366
XR_142087.1	16.9119	16.5799	0.332016	0.0255719	0.251856	-3.85578	16.776	16.8881	16.8675	17.116	16.6577	16.6427	16.7156	16.3035	XR_142087.1
uc007pkh.1	10.9879	11.7945	-0.806643	0.0256102	0.25198	-3.85728	11.1582	10.8579	11.0825	10.8529	11.5285	11.7371	11.2048	12.7077	uc007pkh.1
FQ226247	6.53955	6.90557	-0.366017	0.0257119	0.252712	-3.86125	6.41929	6.69436	6.40337	6.64119	6.8644	6.64958	6.91193	7.19638	FQ226247
FQ230788	6.41877	6.15723	0.261543	0.0257821	0.252712	-3.86399	6.35353	6.57161	6.47707	6.27288	6.22101	6.01934	6.18879	6.19977	FQ230788
FQ233236	5.27064	5.5815	-0.310866	0.0257893	0.252712	-3.86427	5.44167	5.14412	5.36987	5.1269	5.49366	5.44483	5.61727	5.77026	FQ233236
FQ227050	8.68639	9.04511	-0.358722	0.0258271	0.252712	-3.86574	8.76695	8.82468	8.5637	8.59023	9.281	9.19846	8.8085	8.8925	FQ227050
FQ233701	7.31549	6.82938	0.486116	0.025851	0.252712	-3.86666	7.02994	7.7093	7.00663	7.51611	6.99183	6.84689	6.85253	6.62626	FQ233701
AF540911	9.33062	9.03446	0.296161	0.0258551	0.252712	-3.86682	9.33927	9.09268	9.45251	9.43804	9.05865	9.02078	9.16364	8.89478	Jak1	rno:84598	Tyrosine-protein kinase	Jak1	Tyrosine-protein kinase JAK1
NR_033813.1	2.43723	4.41761	-1.98038	0.0258857	0.252712	-3.86801	3.20264	3.28604	1.31322	1.94702	4.42767	4.93183	2.54478	5.76617	NR_033813.1
FQ226132	9.74903	9.36686	0.382176	0.0258913	0.252712	-3.86823	9.75702	10.0661	9.61585	9.55718	9.40163	9.46827	9.48626	9.11127	FQ226132
FQ232256	2.82981	1.76177	1.06804	0.0259362	0.252713	-3.86996	2.58025	3.89283	1.90551	2.94064	1.49506	2.23628	1.75724	1.5585	FQ232256
BC104707	11.4802	11.2549	0.225376	0.0259431	0.252713	-3.87023	11.4513	11.4266	11.4597	11.5834	11.238	11.1774	11.2153	11.3887	Smim15	rno:100359861	small integral membrane protein 15	Smim15	Small integral membrane protein 15
uc012cwf.1	3.53638	4.1774	-0.641019	0.0260352	0.253238	-3.87378	3.14383	3.3911	3.77263	3.83796	3.79642	4.02463	4.13795	4.7506	uc012cwf.1
FQ226935	6.39613	5.88035	0.515781	0.0260706	0.253238	-3.87514	6.52029	5.95215	6.47798	6.6341	6.15657	5.94591	5.49458	5.92434	FQ226935
FQ231513	4.46741	4.80449	-0.337085	0.0260832	0.253238	-3.87563	4.48482	4.75241	4.21449	4.4179	4.92614	4.72764	4.72141	4.84277	FQ231513
R000023I01	10.4749	10.7789	-0.304004	0.0261007	0.253238	-3.8763	10.551	10.279	10.6742	10.3955	10.6706	10.8233	10.6986	10.9231	R000023I01
FQ212340	6.7136	7.12393	-0.410332	0.0261479	0.253446	-3.87811	7.02447	6.45578	6.69263	6.68152	7.0115	7.02857	7.01783	7.43783	FQ212340
uc009mak.1	4.05869	3.69256	0.366138	0.0263104	0.254461	-3.88432	4.05381	4.01398	4.15585	4.01114	3.80509	3.45607	4.01192	3.49714	uc009mak.1
uc007uod.2	11.3191	10.9512	0.367978	0.0263239	0.254461	-3.88483	11.192	11.5792	11.0274	11.4778	11.0474	11.0155	10.9217	10.8201	uc007uod.2
uc007hyk.1	4.98194	5.49967	-0.517737	0.0263759	0.254461	-3.88681	4.94459	4.81452	5.14874	5.0199	5.16117	5.20002	5.66365	5.97386	uc007hyk.1
AF441249	5.77441	6.18231	-0.407904	0.0264333	0.254461	-3.88898	5.67152	5.82386	5.71529	5.88697	6.09983	5.86849	6.58127	6.17966	Frmd6	rno:257646	FERM domain-containing protein 6	Frmd6	Frmd6 protein
NR_001462.1	4.09701	4.45378	-0.356773	0.0264384	0.254461	-3.88918	4.05505	4.17508	3.9174	4.24049	4.4148	4.72263	4.49292	4.18477	NR_001462.1
FQ225521	16.8547	17.0666	-0.211935	0.026458	0.254461	-3.88992	16.898	16.9696	16.782	16.769	17.0411	17.0656	17.0845	17.0752	LOC102547628		uncharacterized LOC102547628
FQ233037	5.01171	5.50895	-0.497237	0.0264883	0.254461	-3.89107	5.02499	5.28255	4.69023	5.04907	5.17411	5.38627	5.91158	5.56381	FQ233037
FQ232876	6.61232	5.66354	0.948781	0.0265081	0.254461	-3.89182	6.24642	7.47618	6.18723	6.53947	5.5865	6.14193	5.97051	4.95524	FQ232876
FQ227983	8.86295	9.11556	-0.252608	0.0265179	0.254461	-3.89219	8.88508	8.77347	8.94059	8.85265	8.99777	9.23136	9.23533	8.99777	Trim33	rno:365894	Protein Trim33	Trim33	E3 ubiquitin-protein ligase TRIM33
FQ226966	6.6166	6.19592	0.420678	0.0265745	0.254461	-3.89432	6.66202	6.34563	6.67444	6.78432	6.00153	5.98375	6.24869	6.54972	FQ226966
NR_033501.1	2.18139	3.76686	-1.58546	0.0265835	0.254461	-3.89466	3.17917	2.79281	1.38552	1.36808	3.35925	5.02609	2.7711	3.91097	NR_033501.1
FQ209717	8.00061	8.35316	-0.352553	0.0266022	0.254461	-3.89537	7.80865	8.29109	7.92726	7.97541	8.28095	8.3993	8.18215	8.55024	FQ209717
uc007kqj.1	4.84475	5.24172	-0.396971	0.0266106	0.254461	-3.89568	4.87128	4.67266	4.86195	4.97312	4.92449	5.11127	5.39278	5.53837	uc007kqj.1
FQ234271	9.64384	10.0006	-0.356774	0.0266169	0.254461	-3.89592	9.6525	9.73927	9.59509	9.5885	9.88099	9.9293	9.81586	10.3763	FQ234271
FQ231436	10.5739	10.1764	0.397493	0.026668	0.25449	-3.89784	10.4555	10.5078	10.499	10.8335	10.4152	10.3662	9.97987	9.94451	Ptbp3	rno:83515	Polypyrimidine tract-binding protein 3	Ptbp3	Polypyrimidine tract-binding protein 3
U53144	6.00244	7.67545	-1.67301	0.026672	0.25449	-3.89799	5.44144	7.18336	5.72465	5.66031	8.47245	8.30276	5.93485	7.99174	Lepr	rno:24536	Leptin receptor	Lepr	Leptin receptor
FQ227288	9.08676	8.87183	0.214924	0.0267127	0.25463	-3.89952	9.06957	9.06892	9.07651	9.13204	8.93639	8.95155	8.86411	8.73528	Srsf10	rno:362630	Protein Srsf10	Srsf10	Serine/arginine-rich-splicing factor 10
XR_141808.1	10.4671	10.7131	-0.246013	0.0268168	0.255282	-3.90341	10.4336	10.4588	10.6083	10.3676	10.6076	10.7969	10.6396	10.8083	XR_141808.1
uc011yng.1	9.65797	9.32953	0.328439	0.0268482	0.255282	-3.90458	9.74398	9.5003	9.66975	9.71784	9.06338	9.56536	9.39412	9.29524	uc011yng.1
AF205779	10.7559	10.9665	-0.210625	0.0268594	0.255282	-3.905	10.7329	10.8641	10.6889	10.7378	10.9198	10.9422	10.9478	11.0564	Gmeb2	rno:83635	Glucocorticoid modulatory element-binding protein 2	Gmeb2	Glucocorticoid modulatory element-binding protein 2
BC088302	6.50905	6.70433	-0.195284	0.0269041	0.255458	-3.90666	6.54498	6.47207	6.55436	6.46478	6.63211	6.71314	6.75403	6.71804	BC088302
FQ220141	13.1329	13.3754	-0.242466	0.0270051	0.256169	-3.91042	13.1339	13.2256	12.9665	13.2057	13.445	13.3725	13.2658	13.4182	Rbm39	rno:362251	Protein LOC100910882	Rbm39	RNA-binding protein 39
XR_105632.1	9.63348	9.1776	0.455881	0.0270457	0.256305	-3.91192	9.68213	9.5436	9.73011	9.57808	9.36469	9.42017	9.26279	8.66274	XR_105632.1
BC092595	3.59464	3.1873	0.407348	0.0270841	0.256421	-3.91334	3.55913	3.82574	3.67784	3.31587	2.84386	3.31188	3.28759	3.30585	LOC290071		Similar to T-cell receptor alpha chain V and C regions (TRA29)
FQ219436	13.6337	13.4214	0.212268	0.0271606	0.256896	-3.91616	13.68	13.5564	13.5871	13.7114	13.4471	13.3229	13.4796	13.4361	FQ219436
DQ266361	8.3166	6.90188	1.41472	0.0272566	0.257545	-3.91969	7.24417	9.25995	7.3843	9.37799	6.73385	6.62413	6.87973	7.36982	Akr1b8	rno:286921	Protein Akr1b8	Akr1b8	Aldose reductase-related protein 2
XR_009066.3	9.57755	9.16265	0.414902	0.0272819	0.257545	-3.92062	9.40587	9.4485	9.5314	9.92443	9.2897	9.34668	9.157	8.85721	XR_009066.3
uc007yeb.2	10.1149	10.3195	-0.204598	0.0273427	0.257709	-3.92285	10.049	10.1346	10.11	10.166	10.3353	10.2117	10.3702	10.3609	uc007yeb.2
uc008pdu.1	5.96118	6.41232	-0.451143	0.0273519	0.257709	-3.92319	6.28244	5.82119	6.11407	5.62702	6.21469	6.49829	6.27916	6.65717	uc008pdu.1
FQ227123	5.01727	4.42301	0.594258	0.0274169	0.258073	-3.92556	5.00134	4.88907	4.85137	5.32731	4.4348	4.66271	3.80482	4.78971	FQ227123
uc009koe.1	5.16913	5.79155	-0.622424	0.0274549	0.258182	-3.92695	5.12216	5.25208	4.92683	5.37544	5.83877	6.43609	5.55505	5.33631	uc009koe.1
uc009gze.2	4.61615	4.20527	0.410879	0.0275545	0.258869	-3.93057	4.72413	4.56034	4.6319	4.54822	4.16198	4.55991	4.28474	3.81444	uc009gze.2
FQ235140	5.16069	5.61871	-0.458012	0.0276303	0.259252	-3.93332	5.32476	5.55611	4.80295	4.95895	5.65485	5.51146	5.77834	5.53018	FQ235140
FQ231882	8.9665	9.19738	-0.230882	0.0276811	0.259252	-3.93516	9.08225	9.05384	8.86931	8.86061	9.25781	9.20633	9.13288	9.19251	FQ231882
FQ230289	8.12049	8.5371	-0.416609	0.0277073	0.259252	-3.9361	8.20788	8.04142	8.23816	7.99451	8.84734	8.61804	8.55947	8.12356	FQ230289
DQ480747	11.1271	11.5688	-0.441681	0.0277167	0.259252	-3.93644	11.114	11.2237	10.9863	11.1845	11.1242	11.6113	11.9327	11.6069	UPI0000DA7D82
FQ226427	6.88509	7.15918	-0.274094	0.0277277	0.259252	-3.93684	6.95535	6.94577	6.80539	6.83384	7.33823	7.20034	6.94231	7.15584	FQ226427
uc008lkx.1	9.23008	8.94649	0.283593	0.0277718	0.259416	-3.93843	9.12217	9.35103	9.22288	9.22426	9.14542	8.95638	8.9482	8.73597	uc008lkx.1
FQ226473	7.84755	8.10858	-0.261026	0.0278153	0.259574	-3.93999	7.98503	7.81419	7.9489	7.64208	8.16638	8.09395	8.14189	8.03209	FQ226473
FQ225524	6.36971	5.98775	0.38196	0.0278667	0.259667	-3.94184	6.14193	6.7303	6.17484	6.43177	5.95882	6.07905	5.8511	6.06203	FQ225524
XR_085562.1	4.26624	4.72821	-0.46197	0.0278784	0.259667	-3.94226	4.25873	4.35607	4.00932	4.44083	4.67096	4.31783	5.06833	4.85571	XR_085562.1
XR_086347.2	11.1093	11.6663	-0.556986	0.0279827	0.260391	-3.94599	10.8841	11.2802	11.0471	11.2259	11.2838	11.4362	11.7065	12.2388	XR_086347.2
NR_027510.1	3.24976	2.43992	0.809838	0.0280556	0.260821	-3.9486	3.22491	3.44948	2.99166	3.33298	1.78638	2.78341	3.18459	2.00529	NR_027510.1
XR_141045.1	13.0922	12.8725	0.21968	0.0281794	0.261724	-3.953	13.0484	12.9567	13.1699	13.1936	12.8553	12.9033	12.8914	12.8399	XR_141045.1
FQ231476	9.42461	9.77634	-0.351728	0.0282529	0.262156	-3.9556	9.66115	9.54219	9.3159	9.17922	9.58168	9.89508	9.73482	9.89378	FQ231476
BC081762	10.3638	10.7528	-0.389011	0.0284479	0.263716	-3.96248	10.459	10.3099	10.2327	10.4535	10.6288	10.5339	10.6861	11.1623	Ppm1b	rno:24667	Protein phosphatase 1B	Ppm1b	Protein phosphatase 1B
FQ211992	4.48732	4.79336	-0.306044	0.0285413	0.264331	-3.96575	4.36621	4.55637	4.6466	4.3801	4.66866	4.63688	4.99234	4.87556	FQ211992
FQ230898	3.8206	4.29737	-0.476773	0.0286023	0.264646	-3.96788	3.51092	4.07327	3.79545	3.90275	4.5361	4.54033	4.20901	3.90405	FQ230898
FQ227484	5.21665	6.26987	-1.05322	0.0286457	0.264731	-3.9694	6.06747	4.63774	5.85026	4.31115	6.20024	6.59896	6.045	6.23527	FQ227484
uc009mni.2	10.084	10.3471	-0.263058	0.0286656	0.264731	-3.9701	10.0749	10.1401	10.0535	10.0677	10.1796	10.2349	10.4451	10.5288	uc009mni.2
XR_106814.2	11.9004	12.3916	-0.491167	0.0287497	0.26501	-3.97302	11.9814	12.0566	11.8157	11.7478	11.8557	12.4207	12.6244	12.6654	XR_106814.2
FQ226239	9.04048	9.28479	-0.244302	0.0287734	0.26501	-3.97385	9.07029	9.12413	9.04137	8.92614	9.23136	9.13732	9.40237	9.36809	FQ226239
uc009lgu.1	11.0671	10.8568	0.210313	0.0287772	0.26501	-3.97398	11.1171	11.1075	11.005	11.0387	10.9019	10.8536	10.9345	10.737	uc009lgu.1
NR_037147.1	13.5184	13.8445	-0.326105	0.0288832	0.265479	-3.97765	13.3105	13.8423	13.426	13.4948	13.811	13.792	13.8245	13.9506	Fam98c	rno:292764	family with sequence similarity 98, member C	Fam98c	Protein Fam98c
FQ226330	8.52544	8.8742	-0.348763	0.0289121	0.265479	-3.97865	8.79483	8.61268	8.27483	8.41942	8.88796	8.79744	9.0564	8.755	FQ226330
uc007dvb.2	10.0621	11.3397	-1.27758	0.0289233	0.265479	-3.97903	11.0922	9.09516	10.9178	9.14341	11.4461	11.3613	11.4429	11.1086	uc007dvb.2
uc007ibc.1	7.10685	7.78047	-0.673624	0.0289367	0.265479	-3.9795	7.0595	7.65428	6.71922	6.99439	7.46134	7.60695	7.67588	8.37773	uc007ibc.1
FQ223766	1.91928	2.84431	-0.925027	0.0289725	0.265517	-3.98073	2.2677	2.68532	1.25892	1.46519	2.92362	3.34315	2.78805	2.32241	LOC100911723		uncharacterized LOC100911723
FQ225415	9.95562	10.2339	-0.278295	0.0289961	0.265517	-3.98154	10.0358	10.0694	9.99114	9.72615	10.2867	10.1923	10.3497	10.107	FQ225415
NR_037621.1	7.5567	7.98732	-0.430629	0.0290223	0.265517	-3.98245	7.63195	7.39199	7.68105	7.52179	7.67902	7.7461	8.25623	8.26796	Cox6c-ps1		Cytochrome c oxidase subunit 6C-1
FQ227972	6.21001	5.45753	0.752481	0.029054	0.265548	-3.98354	5.74774	6.57213	5.65577	6.8644	5.59997	5.5865	5.50778	5.13587	LOC100910802		uncharacterized LOC100910802
FQ224100	9.11136	9.59768	-0.486316	0.0290799	0.265548	-3.98443	9.08448	9.28417	9.19359	8.8832	9.35222	9.52222	10.1214	9.39485	Gucy1a3	rno:497757	Guanylate cyclase soluble subunit alpha-3	Gucy1a3	Guanylate cyclase soluble subunit alpha-3
FQ222106	11.04	11.2458	-0.205775	0.0291532	0.265669	-3.98694	11.0615	11.0498	10.9976	11.051	11.1457	11.311	11.1918	11.3346	Arfgef1	rno:312915	Brefeldin A-inhibited guanine nucleotide-exchange protein 1	Arfgef2	Brefeldin A-inhibited guanine nucleotide-exchange protein 2
FQ230233	8.53687	8.75378	-0.21691	0.0291618	0.265669	-3.98723	8.52491	8.65	8.39208	8.58048	8.77276	8.714	8.77758	8.75079	FQ230233
BC107908	3.68948	4.34421	-0.654722	0.0291764	0.265669	-3.98774	3.26791	3.61216	3.43245	4.44542	4.26821	4.56334	4.38645	4.15883	Utp15	rno:310019	U3 small nucleolar RNA-associated protein 15 homolog	Utp15	Putative uncharacterized protein
FQ235045	6.05009	6.43404	-0.383946	0.0292476	0.265669	-3.99017	6.36664	5.966	5.83286	6.03488	6.23252	6.42402	6.38088	6.69874	FQ235045
PX00153H18	11.7543	12.1357	-0.381351	0.0292484	0.265669	-3.99019	11.9022	11.8948	11.6989	11.5213	11.7877	12.2061	12.2835	12.2655	PX00153H18
FQ234237	10.1513	8.65256	1.49873	0.0292562	0.265669	-3.99046	9.1969	10.8118	9.2551	11.3414	9.2107	9.15636	7.68619	8.557	FQ234237
FQ224630	12.833	12.5864	0.246552	0.0293545	0.266315	-3.99381	12.7952	12.8181	12.906	12.8126	12.638	12.7492	12.5523	12.4062	LOC100912557		6.8 kDa mitochondrial proteolipid-like
uc008hfe.2	11.6861	11.9135	-0.227413	0.0294858	0.26718	-3.99827	11.7183	11.5495	11.8035	11.6731	11.9372	11.9158	11.8137	11.9873	uc008hfe.2
M15402	4.86545	4.54728	0.318173	0.0295265	0.26718	-3.99964	4.91393	4.80951	4.85887	4.8795	4.65341	4.81886	4.38632	4.33054	M15402
FQ219354	7.3984	7.89814	-0.499744	0.029561	0.26718	-4.00081	7.61947	7.19761	7.42179	7.35471	7.89645	7.75306	7.53441	8.40863	Tf	rno:24825	Serotransferrin	Trf	Serotransferrin
FQ231047	8.06699	7.46935	0.597636	0.0295639	0.26718	-4.00091	7.91239	8.16818	7.76316	8.42422	7.4551	7.75688	7.7678	6.89761	FQ231047
AF155196	6.71839	7.16383	-0.44544	0.0295882	0.26718	-4.00173	6.69468	6.91675	6.71847	6.54366	7.51359	7.27006	6.7363	7.13537	Spon2	rno:171569	Spondin-2	Spon2	Putative uncharacterized protein
FQ234919	8.06286	8.93089	-0.86804	0.0296138	0.26718	-4.00259	8.3622	8.14083	8.25925	7.48913	8.26486	8.68931	9.00435	9.76506	FQ234919
AY428844	6.2982	6.73086	-0.432668	0.0297219	0.267839	-4.00622	6.26669	6.49106	6.23322	6.20182	6.59868	6.73812	6.41535	7.17131	Lipe	rno:25330	Hormone-sensitive lipase	Lipe	Hormone-sensitive lipase
uc008jhl.1	11.9549	12.2375	-0.282604	0.0297854	0.267839	-4.00835	12.0794	11.833	12.0809	11.8261	12.2143	12.1149	12.1957	12.4249	uc008jhl.1
FQ235089	3.05287	1.90067	1.1522	0.0297962	0.267839	-4.00872	2.7633	3.01939	2.07776	4.35105	1.84129	1.56047	2.29816	1.90277	FQ235089
BC098786	8.94289	8.54425	0.398641	0.0297964	0.267839	-4.00872	8.98745	8.60546	9.05265	9.126	8.53717	8.77655	8.26261	8.60068	Lacc1	rno:313790	laccase (multicopper oxidoreductase) domain containing 1	Lacc1	Laccase domain-containing protein 1
FQ212070	10.8135	11.3633	-0.549832	0.0300681	0.269864	-4.01778	10.7854	11.2266	10.7322	10.5097	11.1774	10.977	11.7345	11.5644	FQ212070
FQ235288	10.8574	10.6452	0.212218	0.0300923	0.269864	-4.01858	10.7817	10.809	10.9418	10.8971	10.6024	10.7402	10.5629	10.6752	Sap30	rno:680122	Protein Sap30	Sap30	Histone deacetylase complex subunit SAP30
FQ229957	3.63468	2.78999	0.84469	0.030132	0.269864	-4.0199	4.20644	3.80966	3.36967	3.15297	2.08396	2.94274	3.42285	2.71043	FQ229957
XR_006886.3	1.6077	1.34814	0.259559	0.0301588	0.269864	-4.02078	1.67701	1.47251	1.80471	1.47658	1.34845	1.34491	1.41377	1.28543	XR_006886.3
AY383672	5.44528	5.87376	-0.428489	0.0301597	0.269864	-4.02081	5.09518	5.58499	5.29459	5.80635	5.87288	5.69058	5.88886	6.04274	Imp4	rno:316317	U3 small nucleolar ribonucleoprotein protein IMP4	Imp4	U3 small nucleolar ribonucleoprotein protein IMP4
FQ224989	8.39437	8.77514	-0.380768	0.0302607	0.270256	-4.02415	8.28702	8.67803	8.34926	8.26318	8.55053	8.69127	8.76813	9.09062	FQ224989
FQ211515	16.5077	16.754	-0.246329	0.0302656	0.270256	-4.02431	16.512	16.5635	16.6227	16.3324	16.769	16.7401	16.6427	16.8642	LOC100911483		NADH dehydrogenase [ubiquinone] 1 alpha subcomplex subunit 13-like
FQ232409	10.4316	10.1048	0.326823	0.0302864	0.270256	-4.02499	10.2892	10.412	10.4009	10.6242	10.0544	10.2873	10.2339	9.84346	FQ232409
XR_007069.3	6.45619	6.89245	-0.436267	0.0303316	0.270335	-4.02648	6.79639	6.03567	6.62901	6.36368	6.83011	6.88143	7.06455	6.79372	XR_007069.3
NR_027710.1	11.5605	12.0452	-0.484744	0.0303885	0.270335	-4.02835	11.8074	11.5313	11.5639	11.3392	11.7505	11.8462	12.0472	12.5368	NR_027710.1
FQ227405	11.8598	11.622	0.237814	0.0304237	0.270335	-4.0295	11.9387	11.8639	11.8506	11.7862	11.6659	11.6724	11.72	11.4298	FQ227405
FQ231692	5.5971	4.83773	0.759377	0.0304384	0.270335	-4.02999	5.47295	6.09267	4.82144	6.00135	4.84226	4.67623	4.59011	5.2423	FQ231692
FQ233824	5.55896	5.30637	0.252591	0.0305245	0.270335	-4.0328	5.54348	5.59889	5.64892	5.44455	5.45981	5.13016	5.34976	5.28577	FQ233824
uc011wyu.1	1.9929	1.20894	0.783959	0.0305451	0.270335	-4.03347	2.38149	2.0866	2.38605	1.11747	1.08897	1.00722	1.06924	1.67034	uc011wyu.1
uc007jdi.1	11.6207	11.4369	0.183724	0.0305588	0.270335	-4.03392	11.5836	11.6539	11.6451	11.6002	11.3977	11.4419	11.4091	11.4991	uc007jdi.1
uc.68+	1.48802	1.26664	0.22138	0.0305697	0.270335	-4.03428	1.52506	1.38407	1.63191	1.41104	1.26452	1.24766	1.33203	1.22235	uc.68+
NR_040469.1	6.41226	6.61223	-0.199961	0.030578	0.270335	-4.03455	6.48687	6.33436	6.40148	6.42635	6.63496	6.52387	6.61435	6.67571	NR_040469.1
FQ217404	11.3292	10.8804	0.448821	0.0305828	0.270335	-4.03471	11.3242	11.5279	11.2571	11.2077	10.6436	10.7897	10.7088	11.3794	FQ217404
FQ225465	6.99895	7.53363	-0.534688	0.0306071	0.270335	-4.0355	7.32437	7.0735	7.15902	6.43889	7.51044	7.40935	7.3599	7.85484	FQ225465
FQ231056	3.67667	1.77785	1.89883	0.0306424	0.270335	-4.03665	4.60335	2.00365	4.92014	3.17955	0.996366	0.981915	2.09882	3.03429	FQ231056
FQ226538	9.5112	9.78705	-0.275849	0.0306546	0.270335	-4.03704	9.54745	9.55589	9.28918	9.65227	9.65273	9.77135	9.92112	9.80299	FQ226538
DQ241736	6.86735	7.73018	-0.862828	0.0308139	0.271495	-4.04221	6.91566	7.82566	6.15991	6.56818	7.46923	7.58937	7.92072	7.94139	Adcyap1	rno:24166	Pituitary adenylate cyclase-activating polypeptide	Adcyap1	Pituitary adenylate cyclase-activating polypeptide
FQ226084	9.09725	9.30648	-0.209235	0.0309156	0.271926	-4.04549	9.19251	9.1018	9.07909	9.01558	9.28279	9.27438	9.24923	9.41953	FQ226084
uc009mxx.1	13.8006	14.3052	-0.504642	0.0309497	0.271926	-4.04659	13.846	13.7321	13.7551	13.869	14.1859	14.0822	14.0323	14.9203	uc009mxx.1
FQ233092	4.92862	3.32756	1.60106	0.0310036	0.271926	-4.04832	4.41895	5.34501	4.84392	5.1066	4.37531	4.24657	3.24471	1.44364	FQ233092
FQ224466	3.66185	4.06869	-0.406844	0.0310116	0.271926	-4.04858	3.79429	3.89898	3.44254	3.51158	3.81868	4.30172	4.24948	3.90488	Neb	rno:311029	Uncharacterized protein	Neb	Protein Neb
FQ232037	8.1386	8.90669	-0.768087	0.0310166	0.271926	-4.04874	8.79291	7.61681	8.61961	7.52509	8.8912	9.00311	8.87148	8.86096	FQ232037
BC099201	8.39266	8.13118	0.261479	0.0310495	0.271926	-4.0498	8.24258	8.55053	8.29147	8.48605	8.25694	8.14153	8.07634	8.04991	Cep162	rno:300880	Centrosomal protein of 162 kDa	Cep162	Uncharacterized protein
uc.42+	2.32782	3.10436	-0.776542	0.0310574	0.271926	-4.05005	2.81227	1.64861	2.50081	2.34958	3.23112	3.69592	2.77921	2.71119	uc.42+
BC085813	5.63961	5.96071	-0.321097	0.0311416	0.27216	-4.05275	5.74188	5.6919	5.52377	5.60091	6.15247	6.11682	5.67624	5.89731	Mpp7	rno:307035	MAGUK p55 subfamily member 7	Mpp7	MAGUK p55 subfamily member 7
XR_085643.2	1.64324	2.86498	-1.22174	0.0311651	0.27216	-4.0535	1.56763	1.41335	1.67062	1.92137	3.5711	3.60144	1.35678	2.93062	XR_085643.2
uc008vuo.1	4.92451	4.39138	0.533127	0.0311922	0.27216	-4.05437	4.94345	5.01433	4.91763	4.82262	3.74868	4.72853	4.61533	4.47298	uc008vuo.1
FQ212284	6.94357	7.49926	-0.555693	0.0312104	0.27216	-4.05495	7.22122	6.99505	6.92305	6.63496	7.50197	7.42495	7.0466	8.02352	FQ212284
FQ230916	17.3125	17.541	-0.22851	0.0312232	0.27216	-4.05536	17.2944	17.4744	17.3313	17.1499	17.5304	17.5378	17.5304	17.5655	FQ230916
uc011wxh.1	8.24218	8.01113	0.23105	0.031329	0.272744	-4.05873	8.17759	8.10701	8.31914	8.36496	7.95308	7.97791	8.10719	8.00633	uc011wxh.1
uc012eqb.1	1.9953	1.48399	0.511308	0.031346	0.272744	-4.05927	2.32206	1.76566	1.52368	2.36978	1.43483	1.61447	1.49402	1.39264	uc012eqb.1
U06752	1.78374	3.83013	-2.04639	0.0314134	0.273088	-4.06141	2.6709	1.92399	1.46761	1.07247	5.2809	5.22737	1.99601	2.81625	Muc4	rno:303887	Mucin-4	Susd2	Sushi domain-containing protein 2
FQ226396	4.83355	4.09124	0.742317	0.0315086	0.273672	-4.06442	4.57591	5.5455	4.2545	4.95831	3.91849	4.2828	4.43438	3.72928	FQ226396
uc008dua.2	3.65532	4.92585	-1.27052	0.0315467	0.273759	-4.06562	3.74159	3.73342	3.71542	3.43086	4.79875	5.33771	3.46572	6.1012	uc008dua.2
uc007dfa.2	10.2947	10.0848	0.209875	0.0316094	0.273825	-4.0676	10.3017	10.2101	10.402	10.2648	9.99959	10.1467	10.0488	10.144	uc007dfa.2
FQ228891	6.14979	5.35893	0.790867	0.0316103	0.273825	-4.06763	5.74941	7.13076	5.63842	6.08058	5.33771	5.38133	5.47816	5.2385	LOC102551701		uncharacterized LOC102551701
uc009gfc.1	9.86844	10.088	-0.2196	0.0316703	0.274103	-4.06952	9.90551	9.79027	9.82418	9.9538	10.0802	10.0303	10.2287	10.0129	uc009gfc.1
FQ231679	5.76813	6.04415	-0.276019	0.0317261	0.274343	-4.07127	5.6086	5.97997	5.80664	5.67732	6.01318	5.97686	5.98858	6.19797	FQ231679
FQ214934	10.6178	10.9258	-0.30805	0.0317801	0.274567	-4.07296	10.6829	10.6536	10.6071	10.5274	10.7338	10.8637	10.8655	11.2403	RGD1308601	rno:307249	similar to hypothetical protein	8030462N17Rik	RIKEN cDNA 8030462N17 gene
uc009trr.2	12.4209	12.1267	0.294182	0.0318781	0.274973	-4.07603	12.5548	12.2692	12.4245	12.4351	12.1076	12.2024	12.3088	11.8879	uc009trr.2
AF032925	8.73726	9.16064	-0.42338	0.0318833	0.274973	-4.07619	8.74812	8.71734	8.82949	8.6541	9.00661	9.07104	8.90724	9.65768	Vegfb	rno:89811	Vascular endothelial growth factor B	Vegfb	Vascular endothelial growth factor B
FQ225761	7.76535	8.06375	-0.298405	0.0319297	0.275056	-4.07764	7.7128	7.91582	7.61534	7.81743	8.01394	8.30829	7.88972	8.04306	FQ225761
uc008tsw.2	9.80562	9.55046	0.255156	0.0319493	0.275056	-4.07825	9.7988	9.85193	9.68776	9.88398	9.67145	9.67379	9.47577	9.38083	uc008tsw.2
uc008emz.1	2.59889	3.68668	-1.08779	0.0320259	0.275473	-4.08063	3.61216	2.43486	2.96462	1.38391	3.9174	3.67446	3.68448	3.47037	uc008emz.1
FQ228083	9.16621	9.54344	-0.377237	0.032115	0.275997	-4.0834	9.13707	9.34414	9.05804	9.12557	9.23195	9.40311	9.70908	9.82963	FQ228083
FQ233416	8.97871	7.8942	1.08452	0.0321457	0.275998	-4.08435	8.80404	9.49536	8.54388	9.07159	8.65027	8.61412	7.35316	6.95925	FQ233416
XR_086105.2	8.85294	8.50332	0.349617	0.0321716	0.275998	-4.08515	8.70605	9.1448	8.62081	8.94008	8.31058	8.5219	8.63006	8.55073	XR_086105.2
FQ212828	4.15388	7.52223	-3.36835	0.0324656	0.277789	-4.0942	3.73125	6.19058	4.36713	2.32654	7.23031	8.20425	4.24973	10.4046	FQ212828
AB008805	5.89571	6.50577	-0.610055	0.0324773	0.277789	-4.09456	6.12457	6.00619	5.63494	5.81714	5.99325	6.75778	6.23035	7.04168	Kcnd3	rno:65195	Potassium voltage-gated channel subfamily D member 3	Kcnd3	Potassium voltage-gated channel, Shal-related family, member 3, isoform CRA_b
FQ227051	5.11974	4.75757	0.36217	0.0324966	0.277789	-4.09515	5.43117	5.08945	4.78285	5.17548	4.88632	4.78438	4.71954	4.64003	FQ227051
XR_141889.1	6.65654	7.06849	-0.411956	0.0325216	0.277789	-4.09591	6.68992	6.59148	6.76284	6.58191	6.88939	6.98778	6.84797	7.54883	XR_141889.1
BC107660	9.98759	9.02357	0.964016	0.0325223	0.277789	-4.09594	9.73026	10.0479	9.74224	10.4299	9.71183	9.68822	8.25648	8.43777	Pik3ap1	rno:294048	Protein Pik3ap1	Pik3ap1	Phosphoinositide 3-kinase adapter protein 1
FQ220327	11.22	11.5243	-0.304382	0.0325553	0.277828	-4.09695	11.2641	11.3672	11.2877	10.9608	11.4027	11.4303	11.5545	11.7099	FQ220327
uc007tqz.1	7.40329	6.70747	0.695823	0.0327383	0.278355	-4.10252	6.98143	8.05795	6.91435	7.65943	6.38536	6.67268	6.99271	6.77911	uc007tqz.1
FQ227849	13.51	13.2028	0.3072	0.0327602	0.278355	-4.10319	13.4907	13.4241	13.4826	13.6424	13.2644	13.2691	13.3804	12.8971	FQ227849
uc011zqo.1	11.6673	11.3999	0.267423	0.0327985	0.278355	-4.10435	11.7312	11.6266	11.8367	11.4749	11.4673	11.2478	11.4677	11.4168	uc011zqo.1
AF130879	8.7037	9.56675	-0.863045	0.0328055	0.278355	-4.10456	8.42732	8.80772	8.33199	9.24778	10.1464	9.71716	9.74437	8.65906	Ryr1	rno:114207	Ryanodine receptor 1
BC160838	5.59215	5.99527	-0.403128	0.0328183	0.278355	-4.10495	5.78281	5.47762	5.59336	5.51479	5.7924	5.68525	6.23891	6.26452	LOC499746	rno:499746	similar to hypothetical gene supported by AK097565; BC033939	4933433C11Rik	Uncharacterized protein
FQ234478	7.19168	6.80386	0.387822	0.0328324	0.278355	-4.10537	7.11708	7.54734	6.87933	7.22297	6.64732	6.9513	6.7124	6.90441	FQ234478
FQ225302	6.3197	5.46556	0.854141	0.0328374	0.278355	-4.10552	6.39561	6.24317	6.07162	6.5684	5.65529	5.1138	4.71248	6.38067	FQ225302
FQ231197	10.246	9.83656	0.409391	0.0328447	0.278355	-4.10575	10.1225	10.6384	9.94466	10.2783	9.87662	10.0027	9.6205	9.84639	FQ231197
FQ214091	8.17465	8.64924	-0.47459	0.0329119	0.278682	-4.10778	8.08768	8.39601	8.08183	8.13308	8.23786	8.45159	8.86239	9.04512	FQ214091
FQ211750	8.08616	9.40626	-1.3201	0.0329586	0.278837	-4.10919	9.28758	7.07201	8.88733	7.09771	9.19359	9.47947	9.39889	9.55309	FQ211750
X56133	12.2029	12.497	-0.2941	0.032998	0.278851	-4.11038	12.474	12.0484	12.2292	12.0601	12.393	12.5995	12.4738	12.5219	Atp5a1	rno:65262	ATP synthase subunit alpha, mitochondrial	Atp5a1	ATP synthase subunit alpha, mitochondrial
uc007yte.2	5.45949	5.12591	0.333581	0.0330173	0.278851	-4.11096	5.24564	5.43346	5.49714	5.66174	5.35333	4.89873	5.19348	5.05811	uc007yte.2
FQ233091	3.78753	4.41837	-0.630845	0.0330599	0.278903	-4.11224	3.31402	3.85343	3.74909	4.23357	4.23681	4.23198	4.19347	5.01121	FQ233091
uc007fuy.2	13.4377	13.8257	-0.387979	0.0331062	0.278903	-4.11363	13.651	13.4093	13.4746	13.2159	13.7239	14.0539	13.5077	14.0173	uc007fuy.2
AY571965	4.87456	5.84142	-0.966861	0.0331176	0.278903	-4.11397	4.93114	5.00004	5.15419	4.41288	5.30679	5.7081	5.3479	7.00291	Chrm2	rno:81645	Muscarinic acetylcholine receptor M2	Chrm2	Muscarinic acetylcholine receptor M2
FQ227154	8.68946	8.44662	0.242844	0.0331658	0.278903	-4.11542	8.61961	8.5724	8.81773	8.74812	8.4789	8.48032	8.53929	8.28797	Polh	rno:316235	Protein Polh	Polh	Polh protein
PX00702M24	11.6262	11.3517	0.274565	0.0332006	0.278903	-4.11646	11.6272	11.721	11.5298	11.6269	11.1228	11.3764	11.348	11.5595	PX00702M24
XR_085822.1	7.90666	7.43235	0.474309	0.0332213	0.278903	-4.11708	8.05709	7.91269	8.00056	7.65628	7.63527	6.92565	7.72748	7.441	XR_085822.1
FQ212624	10.9102	11.2138	-0.303597	0.0332315	0.278903	-4.11738	10.9487	10.9345	10.9681	10.7894	11.0974	11.1214	11.104	11.5322	Sc5d	rno:114100	Sterol-C5-desaturase (ERG3 delta-5-desaturase homolog, S. cerevisiae)-like	Sc5d	Lathosterol oxidase
FQ215645	5.72665	7.55734	-1.83069	0.0332516	0.278903	-4.11799	5.32294	6.836	5.62314	5.12452	7.0581	8.0709	5.8434	9.25695	FQ215645
PX00650O12	9.87992	9.52969	0.350222	0.0332819	0.278917	-4.11889	9.90648	9.61524	9.87428	10.1237	9.44814	9.78152	9.35707	9.53205	PX00650O12
AF050663	9.77257	10.1305	-0.357973	0.0333983	0.279654	-4.12236	9.80114	10.0418	9.55757	9.68976	10.1021	10.0321	10.4166	9.97142	AF050663
FJ515907	2.77024	1.87618	0.894053	0.0336121	0.281101	-4.1287	1.87835	2.7195	3.30245	3.18064	1.70301	1.69017	1.54963	2.56192	Tnfrsf10b	rno:364420	Tumor necrosis factor receptor superfamily member 10b	Tnfrsf10b	Tumor necrosis factor receptor superfamily member 10B
XR_142446.1	13.3966	13.6018	-0.205154	0.0336445	0.281101	-4.12966	13.5144	13.379	13.3387	13.3544	13.5604	13.6786	13.5272	13.6409	XR_142446.1
NR_040613.1	4.76033	5.07259	-0.312263	0.0336574	0.281101	-4.13004	4.77061	4.78564	5.00797	4.4771	4.96164	5.10952	5.18493	5.03429	NR_040613.1
FQ232479	7.86696	8.18372	-0.316767	0.0337764	0.28177	-4.13355	8.01683	8.11785	7.68204	7.65111	8.20082	8.23235	8.09416	8.20757	FQ232479
uc.297+	4.73757	3.10802	1.62955	0.0338172	0.28177	-4.13475	5.19189	4.09355	5.13587	4.52898	3.0586	4.42536	3.71873	1.22939	uc.297+
FQ214543	12.0474	12.2641	-0.216639	0.0338269	0.28177	-4.13503	12.0166	12.028	11.9516	12.1934	12.2891	12.2493	12.341	12.1768	FQ214543
uc012arc.1	13.258	12.3461	0.911921	0.0338527	0.28177	-4.13579	12.4569	13.8293	12.6809	14.0647	12.4232	12.3898	12.2132	12.3581	uc012arc.1
FQ231868	5.06431	5.38562	-0.321313	0.0339052	0.281967	-4.13733	5.01121	4.96936	5.2687	5.00797	5.51862	5.20658	5.60545	5.21183	FQ231868
FQ231898	6.0343	5.36687	0.667433	0.0340601	0.282877	-4.14185	5.99443	6.15942	6.15107	5.83228	5.33836	5.07591	6.16784	4.88535	FQ231898
uc012hkv.1	9.6059	9.41325	0.192641	0.0340725	0.282877	-4.14222	9.66874	9.51636	9.60756	9.63092	9.36187	9.37761	9.42448	9.48906	uc012hkv.1
uc009gsi.1	10.3223	10.5518	-0.229553	0.0341801	0.283189	-4.14535	10.3371	10.26	10.3945	10.2974	10.4116	10.7272	10.5405	10.5278	uc009gsi.1
FQ232940	4.18297	4.75744	-0.574475	0.0341839	0.283189	-4.14546	4.03755	4.47225	4.3118	3.91026	5.0854	4.64448	4.19839	5.1015	FQ232940
BC089998	12.4229	12.2138	0.209104	0.034213	0.283189	-4.1463	12.4254	12.4992	12.3618	12.4053	12.2261	12.2192	12.0852	12.3249	BC089998
FQ224906	12.23	12.4346	-0.204612	0.0342259	0.283189	-4.14668	12.3086	12.2695	12.1547	12.1872	12.4122	12.4083	12.3675	12.5505	FQ224906
FQ231769	2.91637	3.65533	-0.738953	0.0344575	0.284865	-4.15337	3.40972	2.06982	3.43477	2.75118	3.73244	3.66626	3.71329	3.50931	FQ231769
FQ226229	13.6971	13.4898	0.207279	0.0345329	0.285246	-4.15554	13.8048	13.5838	13.7406	13.6591	13.4796	13.5525	13.4169	13.5103	FQ226229
FQ227996	9.43138	9.19278	0.238595	0.0346042	0.285352	-4.15759	9.56181	9.55111	9.30014	9.31245	9.25431	9.20786	9.19158	9.11737	FQ227996
FQ233683	8.08439	8.39245	-0.308059	0.034672	0.285352	-4.15953	8.26933	8.22934	8.06622	7.77268	8.34421	8.32491	8.47099	8.4297	FQ233683
FQ232116	9.78431	10.8249	-1.04059	0.0347014	0.285352	-4.16037	9.76423	10.0786	9.51048	9.78396	10.4621	10.754	9.98425	12.0993	FQ232116
uc008wpz.2	9.74016	9.99414	-0.253979	0.0347159	0.285352	-4.16079	9.76506	9.81838	9.75534	9.62186	9.95742	9.79491	10.1413	10.083	uc008wpz.2
BC087667	8.45352	8.69078	-0.237259	0.0347202	0.285352	-4.16091	8.37637	8.4924	8.4139	8.53142	8.70423	8.5424	8.86931	8.64717	Ift122	rno:312651	Protein Ift122	Ift122	Intraflagellar transport protein 122 homolog
AY212271	11.7948	11.3565	0.438318	0.0347208	0.285352	-4.16092	12.0661	11.8178	11.7941	11.5014	11.2728	11.4796	11.6734	11.0003	AY212271
FQ232455	9.6028	8.72197	0.880839	0.0348258	0.285975	-4.16392	9.46473	9.73649	9.50534	9.70466	9.04873	8.75471	9.44738	7.63704	FQ232455
FQ211912	12.0984	11.8164	0.282004	0.0349017	0.286235	-4.16608	12.0764	12.1934	11.9758	12.148	11.766	11.8352	11.6096	12.0548	LOC100911627		uncharacterized LOC100911627
FQ230945	15.2532	15.0538	0.199329	0.0349238	0.286235	-4.16671	15.191	15.2031	15.2346	15.384	15.0944	14.992	15.0478	15.0812	FQ230945
S39221	6.20304	6.58097	-0.377922	0.0349644	0.286235	-4.16786	6.22731	6.04828	6.32263	6.21396	6.40351	6.27636	6.88766	6.75634	Grin1	rno:24408	Glutamate receptor ionotropic, NMDA 1	Grin1	Glutamate receptor ionotropic, NMDA 1
BC091357	13.0297	12.6628	0.366873	0.0349745	0.286235	-4.16815	12.9676	12.6766	13.3127	13.1619	12.7615	12.4975	12.6638	12.7286	Zc3hav1	rno:252832	Zinc finger CCCH-type antiviral protein 1	Zc3hav1	Zinc finger CCCH-type antiviral protein 1
FQ235010	12.988	13.2007	-0.212728	0.0351157	0.287039	-4.17214	13.0206	12.9547	13.0954	12.8811	13.2765	13.205	13.0896	13.2317	FQ235010
FQ217719	3.74163	4.1915	-0.449872	0.0351438	0.287039	-4.17294	3.96604	3.31052	3.84103	3.84891	4.23715	3.96556	4.51765	4.04563	FQ217719
BC079396	8.26743	8.0548	0.212635	0.0351699	0.287039	-4.17367	8.33615	8.12823	8.25907	8.34628	8.07935	8.1105	8.07332	7.95601	Pde12	rno:306231	2',5'-phosphodiesterase 12	Pde12	2',5'-phosphodiesterase 12
S70690	7.15586	7.44137	-0.285517	0.0352181	0.287039	-4.17503	7.31547	6.93152	7.31524	7.06121	7.3893	7.36918	7.57288	7.43414	S70690
uc007sel.1	6.13675	6.43948	-0.302733	0.0352511	0.287039	-4.17596	6.07835	6.31437	5.92201	6.23226	6.47504	6.34804	6.2948	6.64004	uc007sel.1
uc.103+	5.53781	5.15275	0.385059	0.0352541	0.287039	-4.17605	5.84792	5.23515	5.45261	5.61556	5.13299	4.92268	5.37156	5.18377	uc.103+
FQ212396	15.2904	15.5411	-0.250719	0.035312	0.287039	-4.17767	15.4092	15.2878	15.2749	15.1898	15.3528	15.5499	15.5514	15.7104	Tppp	rno:361466	Protein Tppp	Tppp	RIKEN cDNA 2900041A09, isoform CRA_a
AF352175	3.79894	4.56358	-0.764635	0.0353298	0.287039	-4.17817	3.89491	3.97181	3.18425	4.1448	4.70019	4.82408	3.77372	4.95631	Arhgef5	rno:140898	Protein Arhgef5	Arhgef5	Protein Arhgef5
uc012gld.1	6.98181	6.62107	0.360744	0.0353369	0.287039	-4.17837	7.32814	7.047	6.86249	6.68962	6.66065	6.63609	6.71823	6.46931	uc012gld.1
FQ218810	6.2575	6.93182	-0.674316	0.0353697	0.287067	-4.17929	6.51514	6.3755	6.15818	5.98119	7.3904	7.15041	6.13437	7.05209	FQ218810
FQ214348	13.0327	13.5588	-0.526172	0.0354425	0.28742	-4.18133	13.2586	13.0901	13.0849	12.6971	13.3538	13.173	13.6386	14.07	Gabra1	rno:29705	Gamma-aminobutyric acid receptor subunit alpha-1	Gabra1	Gamma-aminobutyric acid receptor subunit alpha-1
uc.226+	2.38289	3.90022	-1.51733	0.0355068	0.287702	-4.18313	2.67443	3.10409	1.67526	2.07776	2.7779	3.63687	3.53289	5.65321	uc.226+
FQ234340	5.16632	5.66941	-0.503084	0.0356108	0.288241	-4.18603	5.10522	5.37958	4.97652	5.20397	5.48214	5.76238	5.25017	6.18294	FQ234340
FQ235325	6.00439	5.62895	0.375443	0.0357169	0.288241	-4.18898	6.23035	5.90969	5.68092	6.1966	5.42864	5.60291	5.8401	5.64414	FQ235325
BC079138	7.97147	7.59817	0.373301	0.0357464	0.288241	-4.1898	7.93339	8.08242	7.84986	8.02021	7.84429	7.85097	7.30721	7.39021	Hist2h2bb		Histone H2B-3
XR_141701.1	8.18906	7.8577	0.331365	0.0357661	0.288241	-4.19034	8.03506	8.0625	8.34263	8.31604	7.55179	8.01052	7.95051	7.91797	XR_141701.1
FQ232187	9.64615	9.11859	0.52756	0.0357848	0.288241	-4.19086	9.59722	9.53704	9.6571	9.79322	9.53704	9.17042	8.48919	9.2777	FQ232187
AY156086	8.03213	8.23035	-0.198212	0.0358068	0.288241	-4.19147	8.05738	8.03441	8.12335	7.9134	8.26566	8.27887	8.19325	8.18361	Insig2	rno:288985	Insulin-induced gene 2 protein	Insig2	Insulin-induced gene protein
X80516	1.18054	1.72769	-0.547156	0.0358228	0.288241	-4.19191	1.33137	1.04594	1.19899	1.14585	1.58569	1.98627	2.19514	1.14368	X80516
uc009mxb.1	7.3769	7.75446	-0.377567	0.0358488	0.288241	-4.19263	7.33473	7.37147	7.43108	7.37031	7.58852	7.77327	7.47559	8.18048	uc009mxb.1
FQ227890	8.84068	9.17705	-0.336374	0.0358734	0.288241	-4.19331	8.92948	8.99417	8.82	8.61905	8.99621	9.02906	9.4595	9.22342	FQ227890
FQ226352	8.28572	8.49003	-0.204303	0.0358965	0.288241	-4.19395	8.31742	8.3331	8.19149	8.30088	8.51769	8.5852	8.37012	8.4871	FQ226352
BC100145	4.10489	3.56547	0.539421	0.0359124	0.288241	-4.19439	4.22363	3.73442	3.99703	4.46448	3.79368	3.88074	3.09725	3.4902	BC100145
AF288290	9.77181	9.97703	-0.205215	0.0359327	0.288241	-4.19495	9.84686	9.72125	9.83766	9.68147	9.94672	9.95476	10.0872	9.91939	Mrs2	rno:79032	Magnesium transporter MRS2 homolog, mitochondrial	Mrs2	Magnesium transporter MRS2 homolog, mitochondrial
uc007gkz.1	11.1455	11.4985	-0.35305	0.0359642	0.288241	-4.19582	11.1562	11.2041	11.0547	11.1668	11.3271	11.3804	11.3698	11.9168	uc007gkz.1
PX00182G12	1.37906	1.18527	0.193784	0.0359859	0.288241	-4.19641	1.40162	1.31092	1.48654	1.31715	1.18159	1.17016	1.24526	1.1441	PX00182G12
uc009fcc.1	8.84911	9.16136	-0.31225	0.0360282	0.288251	-4.19758	8.90862	8.94227	8.87182	8.67374	8.98745	9.13448	9.05707	9.46644	uc009fcc.1
BC099118	6.96202	7.27556	-0.313543	0.0360461	0.288251	-4.19807	6.93734	7.12162	6.82651	6.96261	7.18647	7.05432	7.30615	7.55531	BC099118
FQ228044	6.43742	7.02024	-0.582819	0.0361184	0.288593	-4.20005	6.34309	7.06832	6.28556	6.05271	6.92144	6.87598	6.86195	7.42158	FQ228044
PX00184D19	10.4096	10.9974	-0.587774	0.0361969	0.288984	-4.20221	10.5923	10.3781	10.387	10.281	10.705	10.7725	10.7614	11.7505	PX00184D19
XR_107866.2	10.3478	10.1286	0.219146	0.0362755	0.289106	-4.20435	10.3039	10.323	10.3401	10.4241	10.1456	9.95178	10.1946	10.2225	XR_107866.2
uc007gbj.1	14.5255	14.7704	-0.244818	0.0362829	0.289106	-4.20456	14.5845	14.5546	14.6655	14.2975	14.7718	14.7289	14.7398	14.8409	uc007gbj.1
BC079057	1.87292	2.65837	-0.785447	0.0363262	0.289106	-4.20574	2.7711	1.67996	1.59584	1.44479	3.16598	2.3149	2.50109	2.65151	RGD1562532	rno:500513	hypothetical gene supported by BC079057	4921539E11Rik	Uncharacterized protein C1orf141 homolog
FQ226937	3.58139	3.95262	-0.371228	0.0363304	0.289106	-4.20585	3.83796	3.64774	3.25343	3.58643	3.9889	4.19968	3.84249	3.77941	FQ226937
FQ234153	6.91204	7.60689	-0.694842	0.0364021	0.289405	-4.2078	6.44977	7.40213	6.81271	6.98355	7.29899	8.03235	7.0942	8.002	FQ234153
XR_085703.2	5.58061	5.92875	-0.348143	0.0364271	0.289405	-4.20849	5.75887	5.29498	5.59287	5.67572	5.75438	5.91686	6.20884	5.83492	XR_085703.2
BC098785	8.22102	8.57197	-0.350946	0.0364912	0.289506	-4.21023	8.35926	8.22093	8.17119	8.13271	8.6358	8.77673	8.69669	8.17866	BC098785
FQ230798	8.88204	9.26871	-0.386673	0.036499	0.289506	-4.21044	9.15492	8.79174	9.09663	8.48488	9.33732	9.14179	9.34341	9.25233	FQ230798
FQ225509	8.71903	8.12277	0.596257	0.0365574	0.289734	-4.21202	8.42846	9.19579	8.18549	9.06637	8.0577	8.17798	8.36876	7.88665	FQ225509
AF059344	3.34905	4.56933	-1.22028	0.0366431	0.289924	-4.21434	3.25474	4.44641	2.72382	2.97121	4.20575	3.99392	4.29879	5.77884	Ttn	rno:84015	Protein Ttn
AB032087	8.79045	9.06882	-0.27837	0.036645	0.289924	-4.21439	8.84224	8.78556	8.65128	8.88272	9.02711	8.83299	9.24526	9.16991	Tiparp		Protein Tiparp	Tiparp	TCDD-inducible poly [ADP-ribose] polymerase
FQ232332	7.16918	7.47996	-0.310776	0.0366812	0.289924	-4.21537	7.15733	7.39983	7.07829	7.04128	7.25791	7.40533	7.6009	7.65568	FQ232332
uc007gbt.1	5.14489	4.90637	0.238519	0.0367346	0.289924	-4.21681	5.04159	5.06377	5.32328	5.1509	4.96772	4.7662	4.92268	4.96887	uc007gbt.1
uc011xqi.1	9.57875	9.88003	-0.301277	0.0367654	0.289924	-4.21764	9.71442	9.36653	9.742	9.49204	9.68713	9.84791	9.9569	10.0282	uc011xqi.1
BC085685	13.7514	13.0985	0.652873	0.0368357	0.289924	-4.21953	13.4681	13.6231	14.1008	13.8134	13.5613	12.6644	13.5314	12.6368	Masp1	rno:64023	MASP-3 protein	Masp1	Mannan-binding lectin serine protease 1
PX00665J04	6.73823	7.00087	-0.262642	0.0368552	0.289924	-4.22005	6.93407	6.73571	6.57103	6.71211	6.9637	6.87068	7.15041	7.0187	PX00665J04
FQ232993	8.10449	8.47062	-0.366136	0.0368632	0.289924	-4.22027	8.14364	8.40139	7.73189	8.14102	8.37442	8.35985	8.60938	8.53883	FQ232993
NR_037614.1	8.73843	9.51101	-0.772574	0.0368723	0.289924	-4.22051	9.33134	8.45078	9.24637	7.92525	9.6253	9.53798	9.23103	9.64972	Vof16		ischemia related factor vof-16
FQ213373	9.82641	10.0934	-0.267025	0.0368779	0.289924	-4.22066	9.86096	9.95821	9.64745	9.83901	9.9501	10.2701	10.0027	10.1508	FQ213373
AF050660	8.11449	9.4717	-1.35722	0.0369583	0.290122	-4.22282	8.47205	7.91111	8.28985	7.78494	9.98352	8.9289	10.8666	8.10777	AF050660
uc.48+	6.90801	7.1083	-0.200289	0.0370072	0.290122	-4.22413	7.00011	6.84197	6.88049	6.90948	7.08286	7.16928	7.17841	7.00265	uc.48+
FQ221210	9.43998	9.05594	0.384042	0.0370241	0.290122	-4.22458	9.08478	9.46072	9.61066	9.60376	8.86305	9.05986	8.95934	9.34151	FQ221210
XR_140419.1	5.20048	4.77247	0.42801	0.037028	0.290122	-4.22468	5.08816	5.183	5.18629	5.34449	4.55733	4.54474	4.70019	5.28765	XR_140419.1
FQ215151	11.0958	10.8149	0.280928	0.0370514	0.290122	-4.22531	11.2782	10.9986	11.2348	10.8716	10.7589	10.8152	10.7502	10.9352	Hint3	rno:246769	Histidine triad nucleotide-binding protein 3	Hint3	Histidine triad nucleotide-binding protein 3
FQ233107	15.7073	15.9377	-0.230466	0.0370885	0.29018	-4.2263	15.7199	15.8781	15.5499	15.6811	15.8781	15.9695	15.8886	16.0147	FQ233107
uc.182+	2.56144	3.02246	-0.461021	0.0371373	0.290229	-4.2276	2.37719	2.963	2.64651	2.25904	3.12054	2.97626	2.70318	3.28985	uc.182+
BC169017	9.80295	9.5363	0.266653	0.0371966	0.290229	-4.22918	9.77392	9.66417	9.7897	9.98402	9.4246	9.74073	9.45319	9.52667	BC169017
PX00067N05	8.02413	8.6889	-0.664764	0.0372119	0.290229	-4.22959	8.36309	8.14793	8.09119	7.49434	8.2327	8.59905	8.58025	9.34359	PX00067N05
FQ211256	13.984	14.1815	-0.197425	0.0372196	0.290229	-4.22979	14.0672	13.8776	13.9789	14.0125	14.0982	14.2146	14.1676	14.2455	FQ211256
BC092616	11.1492	11.4991	-0.349843	0.037243	0.290229	-4.23042	11.2592	11.3428	11.0644	10.9306	11.3269	11.4814	11.3767	11.8113	BC092616
FQ227884	14.8098	15.0568	-0.246965	0.0373022	0.290345	-4.23199	14.7923	14.9386	14.7423	14.7661	14.9811	15.0274	14.9466	15.2721	FQ227884
FQ228047	10.7844	11.3596	-0.575171	0.0373437	0.290345	-4.23309	11.1258	10.7718	11.0164	10.2236	11.2094	11.17	11.2251	11.8339	FQ228047
AY598353	1.35962	1.17081	0.188806	0.037347	0.290345	-4.23317	1.3794	1.3015	1.46029	1.29729	1.16723	1.15096	1.22999	1.13508	AY598353
uc012fza.1	8.71691	8.96332	-0.246403	0.0374701	0.291071	-4.23643	8.63982	8.74684	8.61718	8.86381	8.83299	8.99777	8.89514	9.12737	uc012fza.1
FQ227483	8.78768	8.50346	0.284223	0.0375515	0.291471	-4.23858	8.71354	8.89081	8.89081	8.65557	8.40863	8.45423	8.3827	8.76827	FQ227483
BC111073	7.50579	7.72265	-0.21686	0.0376326	0.291869	-4.24071	7.62286	7.47581	7.52589	7.39861	7.66334	7.62397	7.81989	7.7834	BC111073
uc009jne.1	9.23079	8.94716	0.283632	0.0376926	0.292102	-4.24229	9.13001	9.37525	9.15198	9.26593	9.02454	9.09003	8.67774	8.99633	uc009jne.1
uc011xlv.1	15.1378	14.922	0.215821	0.0378046	0.292366	-4.24522	15.0066	15.2251	15.0714	15.2481	14.9841	14.8556	14.9581	14.89	uc011xlv.1
uc007lmc.2	11.9863	12.2944	-0.308024	0.0378126	0.292366	-4.24543	12.0782	11.957	12.0632	11.847	12.1009	12.375	12.1352	12.5663	uc007lmc.2
NR_033499.1	1.51044	3.19178	-1.68134	0.0378333	0.292366	-4.24597	1.49252	1.3772	1.69573	1.47631	1.28485	2.66923	3.97076	4.84226	NR_033499.1
PX00168K13	10.4492	10.6874	-0.238184	0.0378604	0.292366	-4.24668	10.4211	10.6103	10.3609	10.4046	10.5688	10.6436	10.8488	10.6884	PX00168K13
FQ233033	3.21871	2.66768	0.55103	0.0378923	0.292366	-4.24751	2.93504	3.72789	2.71939	3.49253	2.69652	2.74445	2.7664	2.46336	FQ233033
FQ231255	10.0677	10.3628	-0.29513	0.037906	0.292366	-4.24787	10.0943	10.2042	10.1192	9.85296	10.1566	10.3632	10.3516	10.5798	FQ231255
JQ288997	7.29606	7.68715	-0.391091	0.037972	0.292645	-4.24959	7.37047	7.4667	7.14611	7.20094	7.53503	7.48718	7.59994	8.12643	UPI00025252B2
FQ225579	3.41002	2.52827	0.881756	0.0380027	0.292651	-4.25039	3.57838	3.9337	2.65294	3.47508	2.54682	2.19361	3.36391	2.00873	FQ225579
FQ227611	6.54546	6.82801	-0.282546	0.0380525	0.292804	-4.25169	6.73685	6.59196	6.53753	6.3155	6.71823	6.73055	6.88396	6.97928	FQ227611
FQ220981	10.1586	9.81715	0.34145	0.038139	0.293238	-4.25393	10.2963	10.1292	10.1342	10.0747	9.86238	10.0215	9.95044	9.43423	FQ220981
FQ211634	7.74221	9.48558	-1.74337	0.038325	0.294394	-4.25874	9.18714	6.29235	9.03881	6.45054	9.57363	9.46817	9.86876	9.03177	FQ211634
AJ250888	1.67073	1.38345	0.287284	0.0383495	0.294394	-4.25937	1.74853	1.49669	1.93609	1.50162	1.37844	1.38126	1.46388	1.31021	AJ250888
uc008jhg.1	13.0659	13.3574	-0.291581	0.0384042	0.294564	-4.26078	13.1293	13.0649	13.1348	12.9344	13.2658	13.2539	13.2433	13.6668	uc008jhg.1
FQ211960	9.10633	9.56849	-0.462151	0.0384362	0.294564	-4.2616	9.30263	9.36857	8.90089	8.85325	9.39025	9.31425	9.99465	9.57479	FQ211960
FQ233389	13.0462	13.2369	-0.190746	0.038462	0.294564	-4.26227	13.0342	13.1198	13.0069	13.0238	13.1247	13.2885	13.239	13.2955	FQ233389
L16995	8.09229	8.41429	-0.321994	0.0385449	0.294956	-4.2644	8.06106	8.16171	8.13108	8.01531	8.67123	8.426	8.07027	8.48963	Srebf1	rno:78968	Sterol regulatory element-binding protein 1	Srebf1	Sterol regulatory element-binding protein 1
uc008owz.2	8.99467	9.52482	-0.530153	0.0385735	0.294956	-4.26513	9.22488	9.12022	9.0175	8.61608	9.67775	8.97751	9.89065	9.55338	uc008owz.2
uc008tft.1	11.5025	12.1505	-0.647977	0.0386291	0.295123	-4.26655	11.4237	11.9803	11.269	11.3369	12.4207	12.6729	11.9266	11.5816	uc008tft.1
uc012fob.1	10.2518	9.69708	0.554673	0.0386557	0.295123	-4.26723	10.1248	10.3691	10.2575	10.2556	9.32446	9.54745	9.50349	10.4129	uc012fob.1
FQ230095	11.4007	11.8071	-0.40633	0.0388586	0.296298	-4.2724	11.3131	11.6707	11.3039	11.3152	11.4505	11.7	12.147	11.9307	FQ230095
BC097988	7.57456	7.31963	0.254936	0.0388701	0.296298	-4.2727	7.46531	7.70804	7.38103	7.74387	7.36515	7.2823	7.27655	7.3545	Mbd5		Protein Mbd5
BC100645	8.37333	8.90809	-0.534758	0.0389614	0.296357	-4.27501	8.53598	8.48535	8.34977	8.12223	8.97084	8.90225	8.34168	9.41761	Lrig3	rno:299830	Lrig3 protein	Lrig3	Leucine-rich repeats and immunoglobulin-like domains protein 3
uc007xxf.1	4.62903	5.41491	-0.785874	0.0389715	0.296357	-4.27527	4.98863	4.98137	4.26865	4.27747	5.65959	5.40856	5.99181	4.59966	uc007xxf.1
FQ231136	8.47258	8.66775	-0.195169	0.038974	0.296357	-4.27533	8.52062	8.56443	8.44318	8.36209	8.67803	8.59449	8.68874	8.70972	FQ231136
NR_027648.1	9.07836	8.76041	0.317947	0.0389991	0.296357	-4.27597	8.86081	9.26482	8.95913	9.2287	8.79336	8.83191	8.89212	8.52427	NR_027648.1
XR_086273.2	11.531	11.2926	0.238415	0.0390656	0.296503	-4.27765	11.6569	11.66	11.4331	11.374	11.2219	11.2438	11.3475	11.3571	XR_086273.2
XR_085568.2	7.97696	7.77031	0.206648	0.0390789	0.296503	-4.27799	8.09721	7.91708	7.92247	7.97107	7.79827	7.68898	7.71339	7.8806	XR_085568.2
uc008zkn.1	5.17184	6.31633	-1.14449	0.0391262	0.296538	-4.27918	5.00451	6.16845	4.75966	4.75474	5.46439	5.76928	7.14554	6.88611	uc008zkn.1
AF390075	1.48925	2.98214	-1.49289	0.0391442	0.296538	-4.27964	1.60659	1.43353	1.46687	1.45001	2.19763	3.79463	1.46078	4.47552	Pou4f1	rno:114503	POU domain protein	Pou4f3	POU domain, class 4, transcription factor 3
uc012fht.1	10.6084	10.8261	-0.217751	0.0391959	0.296699	-4.28094	10.5879	10.4538	10.7228	10.6691	10.7595	10.8495	10.9168	10.7788	uc012fht.1
FQ214628	4.68839	5.5337	-0.845312	0.0392651	0.296762	-4.28268	4.22162	5.06722	4.97034	4.49439	6.08362	5.72939	4.55637	5.76544	Dhrs7c	rno:287411	Protein Dhrs7c	Dhrs7c	Dehydrogenase/reductase SDR family member 7C
FQ213022	12.4756	12.273	0.202609	0.0392681	0.296762	-4.28276	12.5539	12.3464	12.5264	12.4755	12.2509	12.2118	12.3723	12.2569	Fyn	rno:25150	Tyrosine-protein kinase Fyn	Fyn	Tyrosine-protein kinase Fyn
FQ223627	10.7065	10.8872	-0.180649	0.0392952	0.296762	-4.28344	10.7137	10.7383	10.6688	10.7053	10.8057	10.9321	10.8525	10.9584	Ubr3	rno:311115	Protein Ubr3	Ubr3	E3 ubiquitin-protein ligase UBR3
uc012ayf.1	1.99123	2.96183	-0.970603	0.0393342	0.296828	-4.28442	1.21629	2.82554	2.42567	1.4974	2.70001	3.03653	2.50146	3.60932	uc012ayf.1
FQ215157	6.39045	6.8419	-0.451458	0.0394337	0.297183	-4.28691	6.50314	6.53925	6.25306	6.26633	7.10408	7.19284	6.42541	6.64529	FQ215157
FQ230339	7.5216	7.83703	-0.315431	0.0394421	0.297183	-4.28712	7.56715	7.80402	7.31817	7.39706	7.73521	7.78991	7.78276	8.04023	FQ230339
uc007gbb.1	9.97389	10.5605	-0.58657	0.0395125	0.297485	-4.28888	9.94562	9.827	10.0374	10.0856	10.1473	10.522	10.2694	11.3031	uc007gbb.1
uc.218+	5.61453	5.80812	-0.193588	0.0396372	0.298078	-4.29199	5.66174	5.56637	5.67028	5.55973	5.8227	5.69739	5.81756	5.89483	uc.218+
FQ234304	5.64757	6.00635	-0.358787	0.0396523	0.298078	-4.29237	5.72051	5.70071	5.61477	5.55427	5.92949	5.77998	5.88115	6.43478	FQ234304
PX00206C13	14.4729	14.7185	-0.245599	0.0397164	0.298281	-4.29396	14.6645	14.4218	14.4943	14.3107	14.6264	14.6532	14.8154	14.7788	PX00206C13
FQ232107	7.64555	8.10302	-0.45747	0.0397404	0.298281	-4.29456	8.0313	7.39649	7.93712	7.21728	8.14793	8.16018	8.06155	8.04242	FQ232107
FQ212013	9.58157	9.31124	0.270336	0.0397749	0.298312	-4.29542	9.557	9.71489	9.4642	9.5902	9.35478	9.196	9.54219	9.15198	Zfp192	rno:306974	Zinc finger protein 192 (Predicted), isoform CRA_a	Zkscan8	Zfp192 protein
XR_001569.4	10.903	10.7055	0.197491	0.0398584	0.298709	-4.29749	10.9612	10.8565	10.9518	10.8426	10.764	10.6657	10.792	10.6004	XR_001569.4
FQ230438	7.39421	6.88391	0.510301	0.039892	0.298732	-4.29832	7.36022	7.44185	7.28651	7.48825	6.77932	6.95558	6.3584	7.44233	Ccdc111	rno:361147	Protein Ccdc111	Primpol	DNA-directed primase/polymerase protein
NR_045693.1	12.0485	12.4231	-0.374635	0.0399879	0.299221	-4.30069	12.2115	12.0173	12.0737	11.8913	12.4374	12.4295	12.0566	12.7689	NR_045693.1
AF159096	5.91529	6.67325	-0.757966	0.0401563	0.299766	-4.30483	5.34501	6.19797	5.51382	6.60434	7.00229	6.72779	6.12909	6.83384	Adamts1	rno:79252	A disintegrin-like and metallopeptidse (Reprolysin type) with thrombospondin type 1 motif, 1	Adamts1	A disintegrin and metalloproteinase with thrombospondin motifs 1
FQ227961	5.1815	5.48384	-0.302341	0.0401655	0.299766	-4.30506	5.1737	5.43694	5.0507	5.06466	5.40702	5.29433	5.57824	5.65577	FQ227961
AY461452	11.6328	12.1483	-0.515498	0.0402318	0.299766	-4.30669	11.8971	11.1835	11.811	11.6395	12.2967	11.9588	12.545	11.7926	AY461452
XR_085847.1	8.0685	7.55709	0.511409	0.040253	0.299766	-4.30721	7.86443	8.20448	8.01531	8.18978	7.26428	7.42179	7.34633	8.19595	XR_085847.1
FQ234779	9.2697	8.945	0.324699	0.0402676	0.299766	-4.30756	9.15219	9.105	9.33859	9.48301	9.09986	9.05707	8.9713	8.65177	FQ234779
AF120109	11.7588	11.5258	0.233042	0.0402703	0.299766	-4.30763	11.7482	11.9114	11.62	11.7557	11.5253	11.4055	11.5073	11.665	Fez2	rno:94269	Fasciculation and elongation protein zeta-2	Fez2	Fasciculation and elongation protein zeta-2
uc008sub.2	10.2797	11.0627	-0.78299	0.0403033	0.299766	-4.30844	10.5903	10.6316	10.1508	9.74614	10.2598	11.1493	11.1463	11.6953	uc008sub.2
NR_002156.1	4.27237	4.62023	-0.347864	0.0403908	0.299766	-4.31057	4.114	4.38703	4.41209	4.17636	4.56592	4.30649	4.90613	4.7024	AA926063		AA926063gene
FQ212898	6.59629	6.9216	-0.32531	0.0404336	0.299766	-4.31162	6.91891	6.58761	6.60529	6.27336	6.89409	6.91193	6.88536	6.99505	FQ212898
FQ212807	10.1884	10.5221	-0.333747	0.0404344	0.299766	-4.31164	10.2158	10.056	10.2678	10.2139	10.2358	10.4734	10.509	10.8704	FQ212807
XR_009293.2	16.3826	16.1451	0.237521	0.0404612	0.299766	-4.31229	16.3419	16.3938	16.365	16.4298	16.1335	16.0694	16.0031	16.3744	XR_009293.2
uc007ynj.1	12.6963	13.0148	-0.318513	0.0404873	0.299766	-4.31293	12.6206	12.7748	12.669	12.7207	12.826	12.9335	12.9127	13.387	uc007ynj.1
XR_106593.2	8.87582	8.63874	0.237076	0.0404928	0.299766	-4.31306	8.82468	8.76081	8.98055	8.93723	8.50348	8.69388	8.79559	8.56203	XR_106593.2
FQ233171	7.87885	8.1777	-0.298855	0.0405557	0.299766	-4.31459	8.00479	7.99859	7.81743	7.69458	8.09189	8.13887	8.03101	8.44904	FQ233171
ZX00068A02	15.3138	15.5619	-0.248044	0.0405737	0.299766	-4.31503	15.1669	15.2291	15.4763	15.3831	15.5921	15.6023	15.4002	15.6529	ZX00068A02
FQ232099	9.70879	9.99148	-0.28269	0.0405851	0.299766	-4.31531	9.75156	9.78102	9.8129	9.48968	9.84671	9.93018	9.96263	10.2264	FQ232099
uc008buc.1	4.15663	3.4533	0.703339	0.040602	0.299766	-4.31572	4.30707	3.97274	4.36267	3.98406	4.07345	2.62034	3.69712	3.42227	uc008buc.1
BC084694	6.24526	7.58864	-1.34339	0.0406305	0.299766	-4.31641	7.24812	6.2414	6.77932	4.71219	7.63256	8.2041	7.79274	6.72517	BC084694
FQ234137	7.1296	7.56639	-0.436786	0.0406616	0.299766	-4.31717	7.34972	7.36224	6.87357	6.93288	7.25018	7.56422	7.51442	7.93673	FQ234137
XR_005532.2	9.95385	10.6719	-0.718079	0.0406858	0.299766	-4.31775	10.0766	9.99172	9.88082	9.86627	10.7031	11.0571	9.7357	11.1918	XR_005532.2
XR_086031.2	8.96512	9.20069	-0.23557	0.0407444	0.299766	-4.31917	8.94491	8.88026	9.03005	9.00526	9.03747	9.12866	9.25494	9.38169	XR_086031.2
FQ230598	6.47551	6.17407	0.301433	0.0407469	0.299766	-4.31923	6.48952	6.40891	6.42298	6.58061	6.3182	6.07422	6.40351	5.90038	FQ230598
BC097994	11.6186	11.891	-0.272403	0.0407936	0.299766	-4.32036	11.6426	11.8587	11.5464	11.4266	11.985	11.7632	11.9611	11.8546	Frmd6	rno:257646	FERM domain-containing protein 6	Frmd6	Frmd6 protein
uc007ura.1	10.4136	10.6004	-0.186847	0.0408489	0.299766	-4.3217	10.381	10.4179	10.3481	10.5075	10.6002	10.5423	10.5743	10.685	uc007ura.1
XR_085945.1	8.35635	8.86684	-0.510495	0.0408548	0.299766	-4.32184	8.51987	8.57882	8.35542	7.97128	8.40628	8.77313	9.0057	9.28225	XR_085945.1
FQ226008	7.29947	6.93802	0.36145	0.0408576	0.299766	-4.32191	7.45876	7.57349	7.23659	6.92903	6.97928	6.75888	7.00506	7.00885	FQ226008
FQ212278	8.75361	9.52279	-0.769177	0.0408989	0.299844	-4.3229	9.0686	8.62336	8.81518	8.5073	9.07909	9.36187	9.1361	10.5141	LOC102554065		uncharacterized LOC102554065
FQ214535	7.80021	8.1348	-0.334587	0.0409698	0.300139	-4.32461	7.81721	8.08982	7.71038	7.58343	7.91447	8.06576	8.29147	8.26748	FQ214535
DQ266367	10.3442	11.105	-0.760734	0.041094	0.300627	-4.32759	10.2512	11.0228	9.71878	10.3842	10.8771	10.5722	11.5787	11.3919	Adcyap1	rno:24166	Pituitary adenylate cyclase-activating polypeptide	Adcyap1	Pituitary adenylate cyclase-activating polypeptide
FQ235321	5.03631	4.20669	0.829618	0.041098	0.300627	-4.32769	4.32908	5.60268	4.55908	5.6544	4.26075	4.52404	3.70542	4.33656	FQ235321
FQ215139	5.11161	5.47118	-0.359572	0.0411791	0.300642	-4.32963	4.96593	5.19499	5.07008	5.21544	5.30983	5.19348	5.54495	5.83648	FQ215139
FQ234548	4.84255	5.33204	-0.48949	0.0411848	0.300642	-4.32977	4.57215	5.23698	4.93662	4.62445	5.18447	5.18588	5.80424	5.15358	FQ234548
uc.286+	1.6145	1.3687	0.245808	0.0411989	0.300642	-4.33011	1.65412	1.46919	1.8336	1.5011	1.3551	1.39394	1.43645	1.28929	uc.286+
AJ007485	4.67864	5.12923	-0.450589	0.041223	0.300642	-4.33068	4.80951	4.64926	4.40754	4.84824	4.75403	4.96455	5.24122	5.55712	Atp1a2	rno:24212	Sodium/potassium-transporting ATPase subunit alpha-2	Atp1a2	Sodium/potassium-transporting ATPase subunit alpha-2
FQ222766	13.893	13.6236	0.26941	0.0412544	0.300647	-4.33143	13.7709	13.9608	13.8332	14.0072	13.6518	13.7035	13.3703	13.7688	FQ222766
uc008xbl.2	9.08802	8.72932	0.358691	0.0413419	0.30068	-4.33352	8.70538	9.36072	8.98902	9.29694	8.66929	8.78287	8.755	8.71013	uc008xbl.2
R000016B11	10.9035	11.147	-0.243553	0.0413648	0.30068	-4.33407	10.8709	10.8583	10.8725	11.0122	11.1064	10.9948	11.3725	11.1143	R000016B11
FQ210240	15.5931	15.8568	-0.263722	0.0413705	0.30068	-4.3342	15.4478	15.7557	15.5966	15.5721	15.6874	15.7944	15.8919	16.0536	FQ210240
uc008lgs.1	11.8146	11.5085	0.306114	0.041382	0.30068	-4.33447	11.7776	11.5142	11.9767	11.9898	11.6176	11.3509	11.5369	11.5285	uc008lgs.1
uc012ejf.1	7.45737	7.87138	-0.414007	0.0414637	0.301051	-4.33642	7.48382	7.4253	7.45468	7.46569	8.13549	8.1103	7.88809	7.35163	uc012ejf.1
FQ233485	8.71715	8.31845	0.398701	0.0414995	0.301087	-4.33727	8.57689	9.08029	8.31893	8.8925	8.29314	8.30581	8.23048	8.44438	FQ233485
FQ230576	12.3574	12.712	-0.354553	0.0416363	0.301826	-4.34051	12.4912	12.2223	12.5751	12.1411	12.5939	12.5823	12.6319	13.0398	FQ230576
uc012cdk.1	10.5021	10.7133	-0.211244	0.041663	0.301826	-4.34114	10.4621	10.5538	10.3941	10.5982	10.7488	10.723	10.578	10.8034	uc012cdk.1
S83271	3.72574	4.52292	-0.797181	0.0417878	0.302384	-4.34409	3.96847	4.23588	4.00151	2.69708	4.29932	4.72644	4.27871	4.7872	S83271
uc007nro.2	7.72272	8.02493	-0.302209	0.0418221	0.302384	-4.3449	7.84921	7.7522	7.60518	7.68427	7.82462	7.84095	8.24398	8.19016	uc007nro.2
uc009dro.1	15.591	15.3646	0.226331	0.0418694	0.302384	-4.34601	15.4639	15.6723	15.5213	15.7063	15.4708	15.3528	15.403	15.2319	uc009dro.1
FQ230200	7.44134	8.3166	-0.875253	0.0418874	0.302384	-4.34643	7.53481	7.15913	7.63338	7.43806	8.81518	9.1431	7.87792	7.43018	Eomes	rno:316052	Protein Eomes	Tbr1	T-box brain protein 1
FQ231619	3.99695	3.58645	0.410503	0.04204	0.302384	-4.35001	4.30687	3.63136	4.23824	3.81134	3.52596	3.81444	3.538	3.46739	Nlrp3	rno:287362	Protein Nlrp3	Nlrp3	NACHT, LRR and PYD domains-containing protein 3
BC166475	5.95488	6.21571	-0.260839	0.0420502	0.302384	-4.35025	5.76496	6.01668	6.09167	5.94618	6.07463	6.21369	6.16645	6.40809	Pygb	rno:25739	Alpha-1,4 glucan phosphorylase	Pygb	Alpha-1,4 glucan phosphorylase
uc.331+	1.86279	2.601	-0.738207	0.0420605	0.302384	-4.35049	1.58437	1.78799	1.47763	2.60119	2.89723	3.10041	2.18556	2.22081	uc.331+
FQ226846	6.4347	6.85774	-0.42304	0.0420963	0.302384	-4.35133	6.68251	6.28496	6.70294	6.06841	7.0323	6.83221	6.56938	6.9971	FQ226846
XR_085715.1	11.26	11.4791	-0.219158	0.042114	0.302384	-4.35174	11.2244	11.4303	11.125	11.2602	11.4652	11.4997	11.5592	11.3923	XR_085715.1
FQ232531	3.28497	2.32798	0.956989	0.0421412	0.302384	-4.35238	3.77159	2.56277	3.2021	3.60342	3.17062	1.98643	1.51366	2.64121	FQ232531
FQ213144	11.2032	10.8004	0.402799	0.0421444	0.302384	-4.35245	11.2933	11.0807	11.141	11.2978	10.8891	10.7852	11.1705	10.3567	FQ213144
XR_141718.1	3.20533	4.12522	-0.919882	0.0421918	0.302384	-4.35356	3.98253	3.55826	2.09704	3.1835	3.8279	4.46557	4.32908	3.87831	XR_141718.1
BC088292	11.3874	11.5654	-0.177993	0.0421997	0.302384	-4.35375	11.4108	11.38	11.4105	11.3483	11.4725	11.5605	11.5826	11.6459	Rnf11l1	rno:100364162	ring finger protein 11-like 1	Rnf11	RING finger protein 11
JQ258942	4.01604	3.21631	0.799729	0.0422057	0.302384	-4.35389	4.04094	3.6796	4.35689	3.98673	3.05954	3.57645	3.9174	2.31186	Lrcol1	rno:100363238	Protein Lrcol1	Lrcol1	Leucine-rich colipase-like protein 1
FQ214952	13.6568	13.3429	0.313828	0.04221	0.302384	-4.35399	13.4161	13.8679	13.469	13.8741	13.3513	13.3014	13.2728	13.4462	Ivd	rno:24513	Isovaleryl-CoA dehydrogenase, mitochondrial	Ivd	Isovaleryl-CoA dehydrogenase, mitochondrial
uc008aww.1	6.98814	7.20434	-0.216206	0.0422349	0.302384	-4.35457	7.10961	7.0319	6.82547	6.98557	7.2103	7.12028	7.18673	7.30005	uc008aww.1
FQ225316	11.21	11.6947	-0.484703	0.042279	0.302465	-4.35559	11.4323	10.6837	11.4275	11.2964	11.7469	11.321	11.9007	11.8101	FQ225316
FQ229025	1.85307	1.5005	0.352564	0.0423081	0.302465	-4.35627	2.24091	1.58928	1.87954	1.70254	1.39017	1.59519	1.5768	1.43986	FQ229025
XR_140756.1	17.4817	17.2545	0.227211	0.0423484	0.30248	-4.35721	17.4414	17.5378	17.4658	17.4819	17.353	17.255	17.3689	17.0411	XR_140756.1
uc007xqc.1	15.4736	14.3459	1.12772	0.0424164	0.30248	-4.35879	14.7311	15.9148	14.7363	16.512	14.0323	13.8659	14.2755	15.2096	uc007xqc.1
FQ228596	15.9046	15.7022	0.202383	0.0424372	0.30248	-4.35927	15.9223	15.9522	15.7835	15.9604	15.66	15.6099	15.7231	15.8159	Rps24	rno:81776	40S ribosomal protein S24	Rps24	40S ribosomal protein S24
FQ230459	10.0674	10.4279	-0.360473	0.0424491	0.30248	-4.35955	10.0971	10.0027	10.1866	9.98312	10.2518	10.3021	10.2859	10.8716	FQ230459
FQ225196	5.93126	6.44079	-0.509532	0.0424648	0.30248	-4.35991	6.42744	5.6884	5.80236	5.80685	6.75071	5.99523	6.4451	6.57213	FQ225196
FQ214103	14.7519	14.5426	0.209297	0.0425798	0.303079	-4.36257	14.7448	14.8545	14.7894	14.619	14.6244	14.5333	14.4255	14.5872	Ntrk2	rno:25054	BDNF/NT-3 growth factors receptor	Ntrk2	Neurotrophic tyrosine kinase receptor, type2, splicing variant T3 alpha
FQ227663	4.56238	4.98097	-0.418593	0.0426657	0.303187	-4.36455	4.57525	4.72109	4.17897	4.77421	4.59501	5.12046	5.12381	5.08459	FQ227663
FQ213994	5.4884	5.22756	0.26084	0.0427291	0.303187	-4.36601	5.43256	5.72104	5.34225	5.45774	5.31787	5.08891	5.17579	5.32765	Myg1	rno:300258	UPF0160 protein MYG1, mitochondrial	Myg1	UPF0160 protein MYG1, mitochondrial
BC166455	13.528	13.7377	-0.209619	0.0427429	0.303187	-4.36633	13.4596	13.6393	13.5348	13.4785	13.6445	13.6595	13.7802	13.8665	Srrm2	rno:302969	Protein Srrm2	Srrm2	Serine/arginine repetitive matrix protein 2
NR_003959.2	4.10866	2.94869	1.15998	0.0427477	0.303187	-4.36644	4.17591	4.43976	3.70597	4.11301	3.27623	3.85168	3.25832	1.40851	NR_003959.2
XR_007709.3	12.6526	12.4578	0.194792	0.0428037	0.303187	-4.36773	12.5741	12.7595	12.6503	12.6263	12.5135	12.4068	12.5334	12.3774	XR_007709.3
FQ231797	7.53001	7.88548	-0.355475	0.0428308	0.303187	-4.36835	7.64487	7.86517	7.25041	7.35958	7.74387	7.84972	8.05218	7.89615	FQ231797
FQ231705	7.19239	7.01557	0.176817	0.0428396	0.303187	-4.36856	7.17527	7.17841	7.23846	7.17741	7.08418	6.99804	6.92485	7.05521	FQ231705
BC168696	4.22425	3.69108	0.533163	0.0428605	0.303187	-4.36904	4.04032	3.87569	4.16067	4.82031	3.65535	3.3341	3.86872	3.90617	Tmem260	rno:361030	transmembrane protein 260	Tmem260	Transmembrane protein 260
FQ227717	8.43459	8.24034	0.194254	0.0428756	0.303187	-4.36938	8.43491	8.45217	8.3536	8.49768	8.3536	8.19948	8.14201	8.26625	FQ227717
PX00148E06	5.53086	5.03417	0.496684	0.042954	0.303187	-4.37118	5.60913	5.59787	5.4463	5.47011	5.30153	4.84548	5.48773	4.50195	PX00148E06
BC100085	12.7287	13.1824	-0.453717	0.0429562	0.303187	-4.37123	12.9547	12.9544	12.4095	12.5963	12.9612	12.9447	13.6012	13.2227	Per1	rno:287422	Per1 protein	Per1	Period circadian protein homolog 1
uc011yvz.1	13.3379	13.656	-0.318095	0.0429958	0.303187	-4.37214	13.5421	13.3854	13.3145	13.1095	13.5282	13.502	13.6623	13.9314	uc011yvz.1
FQ227643	6.1745	7.24539	-1.07088	0.0430039	0.303187	-4.37232	5.2626	7.15733	5.35876	6.91931	7.25816	7.13211	7.08403	7.50724	FQ227643
BC168859	3.21798	2.75751	0.460473	0.0430298	0.303187	-4.37291	3.50036	3.04389	3.12446	3.20323	2.76911	3.0569	2.96565	2.23839	Prkdc		Protein Prkdc	Prkdc	DNA-dependent protein kinase catalytic subunit
FQ235043	4.41024	3.58597	0.824275	0.0430602	0.303187	-4.37361	4.36525	4.22129	4.11612	4.93831	3.27819	3.59388	4.53648	2.93532	FQ235043
PX00022P13	7.27431	8.97424	-1.69993	0.0431367	0.303187	-4.37535	7.16994	7.62467	7.05058	7.25204	10.4317	10.2868	7.33823	7.8402	PX00022P13
S80376	8.86156	9.57386	-0.712305	0.0431515	0.303187	-4.37569	8.80798	9.11409	8.65799	8.86618	9.26102	9.81207	8.87593	10.3464	Gnal	rno:24611	Guanine nucleotide-binding protein G(olf) subunit alpha	Gnal	Putative uncharacterized protein
BC088278	6.20788	7.74837	-1.54049	0.0431577	0.303187	-4.37583	7.43063	6.40583	6.59619	4.39888	7.91561	8.52883	7.77961	6.76943	BC088278
NR_033490.1	7.68151	8.78502	-1.1035	0.0431839	0.303187	-4.37643	7.92637	8.21039	7.53554	7.05375	8.18998	8.43045	8.35298	10.1667	NR_033490.1
NR_027993.1	3.95246	4.45026	-0.497803	0.0432833	0.303666	-4.37869	4.21263	3.99436	3.67446	3.92838	4.46419	4.68151	4.77061	3.88472	NR_027993.1
XR_086329.2	4.41122	4.8376	-0.426379	0.0433329	0.303796	-4.37982	4.06358	4.7662	4.39536	4.41975	4.52583	5.04569	4.73752	5.04136	XR_086329.2
uc.469+	2.28933	3.80926	-1.51993	0.0433672	0.303819	-4.3806	2.84024	3.05246	1.37796	1.88666	3.65654	5.54096	3.37171	2.66782	uc.469+
PX00646M16	7.03663	7.3056	-0.268969	0.0434004	0.303834	-4.38135	7.28507	6.88664	7.00291	6.97189	7.34473	7.27725	7.44393	7.15648	PX00646M16
uc012eeo.1	13.6144	13.4072	0.207194	0.0434628	0.303971	-4.38276	13.5827	13.7268	13.5976	13.5504	13.3544	13.4796	13.5087	13.2861	uc012eeo.1
NR_045569.1	1.71343	5.08552	-3.37209	0.0434821	0.303971	-4.3832	0.995212	3.50365	1.17268	1.1822	4.72517	6.20884	1.11129	8.29679	NR_045569.1
uc008xcw.1	8.97424	8.20496	0.769288	0.0435997	0.304575	-4.38585	8.42754	9.57318	8.26933	9.62693	8.17866	8.13207	8.25137	8.25773	uc008xcw.1
FQ216925	3.90031	3.05691	0.843407	0.0436379	0.304624	-4.38671	3.55495	3.70542	4.40531	3.93557	2.99327	2.76911	2.40629	4.05896	Tnnt3	rno:24838	Troponin T, fast skeletal muscle	Tnnt3	Troponin T, fast skeletal muscle
FQ215359	5.42022	4.75872	0.661497	0.0437005	0.304843	-4.38812	5.18533	5.58311	5.23819	5.67424	4.8305	5.12433	5.1509	3.92915	FQ215359
FQ230241	4.95034	5.86542	-0.915077	0.0437701	0.305096	-4.38969	5.25629	5.70118	4.5611	4.2828	5.31834	6.13162	6.56325	5.44847	FQ230241
FQ217006	9.12301	9.30702	-0.184006	0.043799	0.305096	-4.39033	9.12037	9.07651	9.07716	9.21801	9.2442	9.281	9.39681	9.30607	Lrrfip1	rno:367314	Leucine-rich repeat flightless-interacting protein 1	Lrrfip1	Leucine-rich repeat flightless-interacting protein 1
XR_006605.1	4.86072	5.20564	-0.344927	0.0439444	0.305807	-4.39359	4.64748	5.07045	4.87452	4.85041	4.99051	5.22216	5.53945	5.07045	LOC689288		similar to copine II
BC097453	5.62045	5.32836	0.292087	0.0439636	0.305807	-4.39402	5.80748	5.55002	5.50635	5.61792	5.29792	5.05959	5.49068	5.46524	RGD1306462		similar to RIKEN cDNA 1700019P01
uc012clt.1	2.96074	3.759	-0.798264	0.0440556	0.306111	-4.39607	3.38114	3.65441	2.72124	2.08617	3.77288	3.8953	3.35324	4.0146	uc012clt.1
FQ232369	7.54886	7.75532	-0.20646	0.04407	0.306111	-4.3964	7.70052	7.53481	7.3944	7.56572	7.79584	7.71191	7.74754	7.766	FQ232369
FQ231389	8.42135	8.76414	-0.342788	0.0442866	0.307397	-4.40121	8.3119	8.7307	8.29679	8.34602	8.62147	8.54584	8.91992	8.96934	FQ231389
BC091368	6.78558	7.23133	-0.445746	0.0443876	0.307531	-4.40345	6.76539	7.08958	6.72477	6.56259	7.4875	6.72973	7.34723	7.36084	Prune2	rno:293823	Protein prune homolog 2	Prune2	Neuronal protein
FQ218735	3.56564	4.25314	-0.687498	0.0444103	0.307531	-4.40395	3.48336	3.33867	3.87325	3.56728	3.607	3.86749	4.67205	4.86603	FQ218735
uc.428+	6.38225	7.72916	-1.34692	0.0444374	0.307531	-4.40455	7.48851	6.5209	6.66683	4.85274	7.94187	8.4079	7.78702	6.77986	uc.428+
NR_027984.1	11.6977	11.2888	0.408873	0.0444728	0.307531	-4.40533	11.2284	11.8398	11.6575	12.065	11.4207	11.2843	11.26	11.1903	NR_027984.1
FQ225431	6.46717	5.97124	0.495929	0.0444733	0.307531	-4.40534	6.25166	6.70399	6.00903	6.90398	5.88531	5.93987	5.79555	6.26421	FQ225431
AB067445	1.71078	2.93854	-1.22777	0.0444945	0.307531	-4.40581	1.17997	2.58593	1.16118	1.91603	3.38816	4.09143	2.14009	2.1345	Itga2	rno:170921	Protein Itga2	Itga2	Integrin alpha-2
U95153	2.26569	3.08141	-0.815714	0.0445597	0.307731	-4.40725	2.83874	2.18556	2.66003	1.37844	3.04496	3.6156	3.08925	2.57581	U95153
uc012gts.1	3.90634	4.93988	-1.03354	0.0446109	0.307731	-4.40838	3.93482	3.87502	4.40365	3.41187	5.8173	4.13071	4.18297	5.62856	uc012gts.1
FQ234893	4.86427	4.29147	0.572802	0.0446178	0.307731	-4.40853	5.26199	4.37865	5.13016	4.6863	4.63455	4.07587	4.53938	3.9161	FQ234893
FQ230226	15.691	15.4394	0.251572	0.0446904	0.307986	-4.41013	15.6564	15.8636	15.5098	15.7341	15.3992	15.3679	15.3687	15.6219	FQ230226
FQ209802	13.0045	12.8163	0.188203	0.0447425	0.307986	-4.41127	13.1081	13.0443	12.903	12.9627	12.7452	12.8567	12.8314	12.832	Sbf2		Protein Sbf2	Sbf2	Protein Sbf2
AF120111	3.42517	2.88735	0.53782	0.0447746	0.307986	-4.41198	3.33178	3.26497	3.31023	3.79368	3.09856	2.84069	2.29991	3.31023	Fez2	rno:94269	Fasciculation and elongation protein zeta-2	Fez2	Fasciculation and elongation protein zeta-2
PX00177K22	9.56255	10.123	-0.560498	0.0447808	0.307986	-4.41211	9.60963	9.64583	9.77185	9.22288	9.64136	9.80469	10.4823	10.5638	PX00177K22
FQ227249	3.48344	4.09312	-0.609677	0.0448741	0.30823	-4.41415	3.46833	3.81285	3.43944	3.21314	3.85131	4.30512	4.70068	3.51537	FQ227249
FQ232388	10.8969	10.5133	0.383666	0.0448793	0.30823	-4.41427	11.0409	10.9489	10.9612	10.6367	10.4136	10.2155	10.9087	10.5152	FQ232388
uc.276+	4.20225	4.8936	-0.691355	0.0449567	0.308545	-4.41596	4.39557	4.72517	4.03847	3.64978	4.40137	4.61573	5.14564	5.41166	uc.276+
BC166909	11.2998	11.708	-0.408172	0.0451092	0.309374	-4.41928	11.5342	11.006	11.5713	11.0876	11.4847	11.5509	11.8941	11.9022	Lyrm1	rno:365361	Similar to RIKEN cDNA 4930404J24 (Predicted), isoform CRA_a	Lyrm1	LYR motif-containing protein 1
FQ221935	3.31567	1.63428	1.68139	0.0451607	0.309502	-4.4204	1.72828	3.98374	2.61783	4.93284	2.68925	1.83815	0.994424	1.01531	Clec2d2	rno:362445	C-type lectin domain family 2 member D2	Clec2g	C-type lectin-related protein x variant 1
AF158248	8.18561	8.40125	-0.215642	0.0451911	0.309502	-4.42106	8.27516	8.21182	8.27041	7.98503	8.33768	8.40651	8.39982	8.46098	Trpv1	rno:83810	Transient receptor potential cation channel subfamily V member 1	Trpv4	Transient receptor potential cation channel subfamily V member 4
FQ216706	15.9139	15.7235	0.190392	0.0452344	0.309582	-4.422	15.9571	15.847	15.9686	15.883	15.7319	15.8455	15.6386	15.6782	FQ216706
FQ225227	5.62665	5.39143	0.235223	0.0452992	0.309642	-4.42341	5.66978	5.63593	5.48071	5.7202	5.54463	5.40054	5.20902	5.41152	FQ225227
NR_027778.1	4.33807	4.8607	-0.522632	0.0453065	0.309642	-4.42357	3.87675	4.7408	4.46071	4.27402	4.91787	4.67175	5.29498	4.55821	NR_027778.1
FQ227418	6.83614	7.10681	-0.270668	0.045358	0.309651	-4.42468	6.76309	6.93703	6.65506	6.98939	6.92659	7.13279	7.07462	7.29325	FQ227418
BC081695	6.99247	7.53685	-0.54438	0.0453712	0.309651	-4.42497	7.22544	6.83483	7.05432	6.85528	7.1242	7.84118	7.13834	8.04368	Kcnmb2	rno:294961	Potassium large conductance calcium-activated channel, subfamily M, beta member 2, isoform CRA_b	Kcnmb2	Calcium-activated potassium channel subunit beta-2
uc012bfa.1	8.10451	8.32865	-0.224136	0.0455164	0.310426	-4.4281	8.11116	8.08309	8.13262	8.09119	8.24953	8.23686	8.26536	8.56285	uc012bfa.1
FQ235291	7.87757	8.07851	-0.200945	0.0456126	0.310581	-4.43017	7.99405	7.92247	7.79188	7.80187	8.05929	8.14904	8.12875	7.97697	FQ235291
D63795	6.84941	7.17014	-0.320727	0.0456613	0.310581	-4.43122	6.87598	6.84449	6.71762	6.95954	6.95893	6.93837	7.39227	7.39098	Ece1	rno:94204	Endothelin-converting enzyme 1	Ece1	Endothelin-converting enzyme 1
FQ227092	7.57526	7.08429	0.490972	0.0456624	0.310581	-4.43124	7.51359	7.63362	7.62377	7.53007	7.18177	7.3124	7.42053	6.42246	FQ227092
BC089907	12.8009	13.1455	-0.344555	0.0456811	0.310581	-4.43164	12.8326	12.9838	12.7523	12.6349	13.0238	13.1062	12.9271	13.5249	BC089907
FQ228828	12.519	13.0663	-0.54729	0.0457477	0.310581	-4.43307	12.576	12.6952	12.574	12.2307	12.7235	12.938	12.8392	13.7644	Slc38a1	rno:170567	Sodium-coupled neutral amino acid transporter 1	Slc38a1	Putative uncharacterized protein
uc.87+	1.89342	1.21744	0.675975	0.0457571	0.310581	-4.43328	1.88694	1.91573	2.6449	1.1261	1.14653	1.4804	1.12951	1.11333	uc.87+
FQ230887	8.34301	8.65647	-0.313459	0.0457615	0.310581	-4.43337	8.53455	8.43346	8.31349	8.09053	8.55487	8.5213	8.62051	8.92918	FQ230887
FQ226834	7.92629	8.20719	-0.280896	0.0458495	0.310962	-4.43525	7.9871	8.02313	7.76228	7.93267	8.09692	8.10352	8.12386	8.50446	FQ226834
AM040976	8.75663	9.13156	-0.374934	0.0459218	0.311223	-4.4368	8.73958	8.70839	8.86648	8.71206	8.8403	8.92207	9.20078	9.56309	Brsk2	rno:293631	Serine/threonine-protein kinase BRSK2
uc007exo.2	9.70029	8.74454	0.955751	0.0459692	0.311223	-4.43781	9.76106	9.55368	9.75678	9.72964	9.1478	9.1478	9.31299	7.36956	uc007exo.2
AB568258	7.41275	7.14534	0.267405	0.0460033	0.311223	-4.43854	7.28266	7.44393	7.40028	7.52413	7.29711	7.05336	6.92369	7.30721	Afap1l2	rno:292130	Protein Afap1l2	Afap1l2	Actin filament-associated protein 1-like 2
FQ228160	4.3478	4.7477	-0.399901	0.0460152	0.311223	-4.43879	4.41385	4.07974	4.26571	4.6319	4.54474	4.49719	5.08001	4.86887	FQ228160
FQ226868	9.84511	10.0369	-0.191779	0.0460715	0.311389	-4.43999	9.91022	9.79242	9.82437	9.85343	9.9854	10.0022	9.97519	10.1848	FQ226868
HQ123458	8.49022	8.66082	-0.170601	0.0461664	0.311815	-4.44201	8.53414	8.41045	8.46123	8.55504	8.68804	8.63941	8.64344	8.67237	Parn	rno:360464	Poly(A)-specific ribonuclease	Parn	Putative uncharacterized protein
FQ227302	9.21048	8.99277	0.217711	0.0462246	0.311867	-4.44324	9.12152	9.36274	9.19698	9.16067	9.03124	9.06565	8.834	9.04017	FQ227302
uc007cyp.1	7.48837	7.27313	0.215243	0.0462379	0.311867	-4.44352	7.48072	7.52352	7.52766	7.42158	7.31479	7.08545	7.41689	7.27538	uc007cyp.1
uc007kfe.1	8.3424	8.61795	-0.275555	0.0463777	0.312594	-4.44648	8.45498	8.31729	8.18905	8.40827	8.43392	8.52103	8.64194	8.87492	uc007kfe.1
FQ212644	9.58557	9.84247	-0.256899	0.0464357	0.312769	-4.44771	9.62006	9.77027	9.39583	9.55612	9.72065	9.74333	9.92958	9.97632	FQ212644
ZX00063K09	7.3235	7.56021	-0.236709	0.0465526	0.313174	-4.45017	7.19027	7.41068	7.33877	7.35428	7.61898	7.67603	7.60518	7.34065	ZX00063K09
FQ223797	6.45969	6.14662	0.313069	0.0465598	0.313174	-4.45033	6.41869	6.36368	6.53063	6.52576	6.33967	6.38146	5.85702	6.00833	LOC102554095		uncharacterized LOC102554095
FQ233529	11.226	11.4264	-0.200332	0.0466273	0.313413	-4.45175	11.2647	11.3186	11.1524	11.1684	11.2875	11.4792	11.4311	11.5077	FQ233529
BC090032	8.76684	8.49756	0.269281	0.0468898	0.31496	-4.45724	8.58613	8.87122	8.63676	8.97326	8.43746	8.41973	8.6668	8.46626	Senp3	rno:303245	SUMO/sentrin specific peptidase 3	Senp3	Sentrin-specific protease 3
BC099166	6.78456	6.35406	0.430492	0.046938	0.315068	-4.45825	6.44055	7.01611	6.49896	7.18261	6.38329	6.36842	6.16205	6.50251	Tcrb		Tcrb protein
FQ226961	9.57864	9.80902	-0.230383	0.0469877	0.315185	-4.45929	9.75856	9.47749	9.52595	9.55255	9.77442	9.66468	9.86913	9.92785	FQ226961
D87927	3.55428	2.35819	1.19609	0.0471034	0.315744	-4.4617	3.67034	3.13518	2.78341	4.62819	1.66119	3.01069	3.1765	1.58437	Cxcl3	rno:171551	C-X-C motif chemokine 3	Cxcl2	C-X-C motif chemokine 2
XR_085663.2	7.90536	7.4811	0.424261	0.0472449	0.316192	-4.46464	7.61863	8.19441	7.58246	8.22594	7.44654	7.25849	7.58113	7.63823	LOC100363588		hypothetical LOC100363588
XR_106086.2	4.69001	4.44541	0.244599	0.0472518	0.316192	-4.46478	4.7024	4.69516	4.87128	4.49119	4.43598	4.34674	4.59395	4.40497	XR_106086.2
BC088414	9.18785	8.93995	0.247892	0.0472959	0.316192	-4.46569	9.20545	9.37023	8.99711	9.1786	9.03947	8.94312	9.00199	8.77523	Wbp1l	rno:309456	WW domain binding protein 1-like	Wbp1l	WW domain binding protein 1-like
uc007oua.1	7.43401	6.3185	1.11551	0.0473077	0.316192	-4.46594	7.2925	7.93871	7.07421	7.43063	6.82902	6.76776	6.89996	4.77726	uc007oua.1
uc.17+	4.20393	3.74918	0.454745	0.0473385	0.316192	-4.46657	4.33371	4.06358	4.24749	4.17094	4.05598	3.87569	3.91588	3.14919	uc.17+
uc011yoz.1	6.97355	6.75785	0.215703	0.0473715	0.316192	-4.46726	6.91121	7.06774	6.85017	7.0651	6.79888	6.77059	6.6134	6.84854	uc011yoz.1
FQ224757	6.85097	7.38913	-0.538154	0.0473964	0.316192	-4.46777	6.97189	6.50565	7.09338	6.83297	7.29469	7.14663	7.07617	8.03901	FQ224757
FQ228586	11.6539	11.2702	0.383765	0.0474635	0.316423	-4.46916	11.6446	11.5585	11.5896	11.823	11.2203	11.1369	10.9845	11.7389	Ostf1	rno:259275	Osteoclast-stimulating factor 1	Ostf1	Osteoclast-stimulating factor 1
FQ229583	9.60903	9.36267	0.246366	0.0475483	0.316773	-4.4709	9.53185	9.80142	9.42319	9.67967	9.27876	9.31114	9.36762	9.49316	FQ229583
AY390380	8.76191	9.58521	-0.823301	0.0476889	0.317493	-4.47379	8.93246	8.58238	9.06832	8.46449	9.33719	9.82572	8.70455	10.4734	AY390380
FQ228711	5.14871	5.47	-0.321285	0.0477462	0.317659	-4.47497	5.2862	5.01121	5.06134	5.2361	5.21796	5.29953	5.67467	5.68784	FQ228711
FQ225723	8.34543	8.05622	0.289212	0.0478842	0.31836	-4.47779	8.40324	8.42629	8.22658	8.32563	8.36232	8.03641	7.81765	8.00851	FQ225723
XR_009307.3	9.39743	9.08522	0.312202	0.0479258	0.31842	-4.47865	9.56608	9.16513	9.46983	9.38868	9.0904	9.25695	9.20384	8.78971	XR_009307.3
AY325176	10.1292	10.3913	-0.26205	0.0479877	0.318568	-4.47991	10.0702	10.2508	10.2259	9.96996	10.3332	10.1932	10.4681	10.5707	Bco2	rno:315644	Bco2 protein	Bco2	Beta-carotene 9', 10'-dioxygenase 2
FQ233339	9.52481	9.76073	-0.235923	0.0480133	0.318568	-4.48043	9.614	9.6168	9.44984	9.41858	9.77694	9.57651	9.9274	9.76207	FQ233339
BC168776	7.49211	7.79889	-0.306782	0.0481258	0.318945	-4.48272	7.76511	7.24292	7.57391	7.38647	7.6323	7.80105	7.96362	7.79858	BC168776
AF084544	5.28556	5.00161	0.283953	0.0481353	0.318945	-4.48291	5.10243	5.34581	5.14823	5.54576	4.82144	5.0518	5.10057	5.03261	Vcan	rno:114122	Versican core protein	Vcan	Versican core protein
XR_106401.1	2.25088	3.05662	-0.805738	0.0482826	0.319705	-4.4859	2.27803	1.25968	2.80928	2.65652	2.9634	2.73998	2.94243	3.58065	XR_106401.1
uc011yfy.1	7.54076	8.31462	-0.773854	0.0483822	0.320147	-4.48792	7.64271	8.01417	7.41319	7.09298	7.59877	7.9346	8.87288	8.85222	uc011yfy.1
uc012cgt.1	6.9758	7.70244	-0.726637	0.048481	0.320584	-4.48991	7.56397	6.67686	7.50197	6.16041	7.65348	7.45443	7.93807	7.76378	uc012cgt.1
uc008zwr.1	5.60595	6.4636	-0.85765	0.0485554	0.32086	-4.49142	4.99193	6.26237	5.4586	5.71092	5.63399	6.27515	6.83771	7.10756	uc008zwr.1
AF022083	11.6168	11.8285	-0.211699	0.04866	0.321333	-4.49352	11.6475	11.5488	11.7188	11.5524	11.6774	11.797	11.9622	11.8776	Gnb1	rno:24400	Guanine nucleotide-binding protein G(I)/G(S)/G(T) subunit beta-1	Gnb1	Guanine nucleotide-binding protein G(I)/G(S)/G(T) subunit beta-1
uc007mom.1	13.2852	13.076	0.209162	0.048772	0.321795	-4.49577	13.2355	13.214	13.3472	13.3441	13.1162	13.1012	13.1883	12.8985	uc007mom.1
FQ235233	12.9114	13.0814	-0.169937	0.0488133	0.321795	-4.49659	12.9468	12.8822	12.8561	12.9606	13.0166	13.0757	13.0805	13.1527	FQ235233
uc012gwl.1	11.5714	11.7672	-0.195834	0.048829	0.321795	-4.49691	11.6149	11.5512	11.4438	11.6756	11.7658	11.8448	11.7877	11.6707	uc012gwl.1
JQ361072	1.99591	1.37111	0.624793	0.0489295	0.321795	-4.49892	1.73199	1.49151	1.8965	2.86362	1.36994	1.36609	1.44518	1.30324	LOC100363294	rno:100363294	Stem loop binding protein 2	Slbp	Histone RNA hairpin-binding protein
uc.179+	1.31102	1.99838	-0.687361	0.0489433	0.321795	-4.49919	1.21573	1.31931	1.44001	1.26901	2.34193	1.11969	2.64121	1.89068	uc.179+
M63991	2.70085	1.78913	0.911718	0.048965	0.321795	-4.49963	3.73807	2.03962	2.83389	2.19181	2.06633	2.26176	1.56238	1.26605	Serpina7	rno:81806	Thyroxine-binding globulin	Serpina7	Thyroxine-binding globulin
AF322217	7.4112	8.07284	-0.66164	0.0489813	0.321795	-4.49995	7.44393	7.72626	7.27725	7.19737	8.42702	8.69557	7.37826	7.79052	Igsf1	rno:302822	Immunoglobulin superfamily member 1	Igsf1	Immunoglobulin superfamily member 1
BC107948	4.89534	4.25139	0.643958	0.0489931	0.321795	-4.50019	4.35065	5.57547	4.8378	4.81745	4.54673	4.58304	4.00151	3.87426	Tcrb		Tcrb protein
uc009adg.2	5.19511	4.81109	0.384024	0.0490702	0.321982	-4.50173	4.77301	5.31291	5.41346	5.28107	4.79568	4.5294	4.98412	4.93516	uc009adg.2
FQ230846	4.96317	5.76546	-0.802294	0.049117	0.321982	-4.50266	4.6972	5.96633	4.20338	4.98577	5.4957	5.59077	5.966	6.00937	FQ230846
M86514	5.42007	4.98765	0.432419	0.0491279	0.321982	-4.50287	5.39052	5.42791	5.55573	5.30613	5.02405	5.12141	5.36335	4.44181	Prp2l1	rno:287750	proline rich protein 2-like 1
uc007bwq.2	9.52235	9.31259	0.209753	0.0491533	0.321982	-4.50338	9.68398	9.45969	9.55202	9.3937	9.22965	9.33973	9.28637	9.39462	uc007bwq.2
uc.416+	1.7856	1.46713	0.318476	0.0492115	0.322147	-4.50454	1.88743	1.55156	2.11835	1.58508	1.44847	1.49228	1.55783	1.36994	uc.416+
FQ230193	6.91194	7.3854	-0.473458	0.049298	0.322498	-4.50625	6.4561	7.37184	6.62519	7.19463	7.29445	7.39952	7.49581	7.35181	FQ230193
DQ473607	6.15126	6.46377	-0.312504	0.049332	0.322505	-4.50693	6.30718	6.07497	6.0458	6.1771	6.33644	6.18362	6.71329	6.62172	Strn3	rno:114520	Striatin-3	Strn3	Strn3 protein
FQ232001	6.71076	6.94439	-0.233635	0.049503	0.323406	-4.51031	6.73339	6.62459	6.76112	6.72394	6.92507	6.86086	7.18501	6.80664	FQ232001
FQ228873	13.1561	13.3657	-0.209607	0.0495364	0.323408	-4.51097	13.2885	13.0798	13.2022	13.0541	13.3234	13.445	13.2517	13.4428	FQ228873
FQ231172	2.40236	4.73226	-2.3299	0.0496489	0.32373	-4.51318	1.15448	3.40553	2.44917	2.60025	6.85855	6.12865	2.26398	3.67784	FQ231172
uc012gkk.1	7.9531	7.38277	0.570338	0.0496518	0.32373	-4.51324	7.73862	8.0239	7.83807	8.21182	7.62439	7.50197	7.76875	6.63596	uc012gkk.1
EF688596	10.459	10.6707	-0.211733	0.0497164	0.323927	-4.51451	10.5204	10.4148	10.3343	10.5665	10.6268	10.6851	10.809	10.5621	Nol6		Protein Nol6	Nol6	Putative uncharacterized protein
uc.435+	5.55366	5.04448	0.509183	0.0497527	0.323927	-4.51523	5.31492	5.74403	5.70847	5.44721	5.2767	5.18493	5.32765	4.38863	uc.435+
XR_085702.1	1.79376	1.47156	0.322194	0.0497814	0.323927	-4.51579	1.9	1.55642	2.13191	1.58669	1.45172	1.49621	1.56403	1.3743	XR_085702.1
FQ230787	12.265	12.5196	-0.254659	0.0498437	0.323983	-4.51701	12.3059	12.2649	12.4097	12.0794	12.3679	12.6147	12.4142	12.6817	Capn5	rno:171495	Calpain 5, isoform CRA_a	Capn5	Calpain-5
FQ220241	10.8908	9.96464	0.92613	0.0499008	0.323983	-4.51813	10.4573	11.4711	10.6969	10.9378	10.7945	10.2158	8.86703	9.98118	Cp	rno:24268	Ceruloplasmin, isoform CRA_a	Cp	Ceruloplasmin, isoform CRA_f
XR_005818.2	9.61151	9.39291	0.218593	0.0499088	0.323983	-4.51829	9.50221	9.68518	9.60376	9.65489	9.37665	9.35261	9.25954	9.58285	XR_005818.2
ZX00039C14	9.64165	9.98159	-0.339941	0.0499435	0.323983	-4.51896	9.88164	9.43603	9.82663	9.42231	9.86458	10.2004	9.80627	10.0551	ZX00039C14
FQ230480	9.58833	10.0834	-0.495027	0.0499556	0.323983	-4.5192	9.59661	9.51818	9.61187	9.62666	9.97762	10.1372	9.53969	10.6789	Acer3	rno:499210	Protein Acer3	Acer3	Alkaline ceramidase 3
uc.306+	1.45173	2.01353	-0.561794	0.0501346	0.324912	-4.52269	1.0687	1.41015	1.17473	2.15334	1.91394	2.08342	2.30566	1.75108	uc.306+
FQ226426	6.84515	7.22402	-0.378867	0.0501654	0.324912	-4.52329	6.99211	6.71569	7.15767	6.51514	6.99804	7.11242	7.40017	7.38545	FQ226426
PX00084O03	12.7027	12.9302	-0.227495	0.0502527	0.325188	-4.52499	12.559	12.8671	12.6785	12.706	12.8011	12.8763	13.0611	12.9821	PX00084O03
FQ227248	8.68451	8.85566	-0.171153	0.0502745	0.325188	-4.52541	8.71684	8.74511	8.60329	8.6728	8.79383	8.88627	8.90923	8.83332	FQ227248
FQ227259	7.45182	7.80184	-0.350019	0.050314	0.325228	-4.52618	7.51687	7.63139	7.52554	7.13348	7.73664	7.52121	7.8842	8.06532	FQ227259
FQ226358	7.65873	6.91116	0.747568	0.050482	0.326092	-4.52944	7.31891	8.49664	6.90666	7.91269	6.83357	6.68679	7.26203	6.86224	FQ226358
FQ221903	7.91559	8.14786	-0.23227	0.0505312	0.326092	-4.53039	8.00668	7.82629	7.97505	7.85432	8.12105	8.08093	8.01913	8.37032	FQ221903
FQ226639	9.10667	8.68656	0.420107	0.0505476	0.326092	-4.5307	9.02322	9.02666	9.09805	9.27876	9.16409	8.70296	8.63233	8.24687	FQ226639
FQ226450	10.4921	10.2256	0.266516	0.0505848	0.326117	-4.53142	10.4803	10.2793	10.6514	10.5575	10.3273	10.3078	10.2711	9.99615	Nipa2	rno:308667	Protein Nipa2	Nipa2	Magnesium transporter NIPA2
uc007ceg.1	11.9256	12.2664	-0.34088	0.0507685	0.327086	-4.53496	11.8906	12.0309	11.9964	11.7842	12.2658	12.2534	11.9215	12.625	uc007ceg.1
BC103647	7.84452	8.56676	-0.722239	0.0508297	0.327264	-4.53613	7.48285	8.55073	7.50307	7.84143	8.24618	8.4297	8.27115	9.32	BC103647
XR_008720.3	15.8154	15.5694	0.245965	0.0509291	0.327505	-4.53804	15.663	15.6968	15.8432	16.0586	15.5858	15.6382	15.5966	15.4572	XR_008720.3
FQ231637	6.06683	5.86415	0.202681	0.0509482	0.327505	-4.53841	6.09362	6.21281	5.98599	5.97489	5.93485	5.75887	5.84569	5.91719	FQ231637
FQ226938	9.27503	9.56591	-0.290882	0.0510248	0.327505	-4.53987	9.25065	9.42499	8.9795	9.44499	9.37799	9.62579	9.66912	9.59076	FQ226938
uc007ugq.1	7.24387	7.01302	0.230856	0.0510507	0.327505	-4.54037	7.288	7.10248	7.31142	7.2736	6.97189	6.89677	7.23095	6.95246	uc007ugq.1
FQ230332	5.83474	6.28858	-0.453839	0.0510839	0.327505	-4.541	6.08149	6.10663	5.8565	5.29433	6.28715	5.99601	6.48483	6.38632	FQ230332
L38717	2.47252	3.48531	-1.01279	0.0510861	0.327505	-4.54104	2.85519	2.32306	2.88653	1.82531	3.17955	2.38016	4.17874	4.20278	Ttn	rno:84015	Protein Ttn
FQ227842	5.3779	5.74121	-0.363312	0.0511329	0.327505	-4.54194	5.54914	5.43934	5.59234	4.93077	5.65917	5.67962	5.68072	5.94533	FQ227842
ZX00066K07	9.64154	9.27555	0.365986	0.051135	0.327505	-4.54198	9.83126	9.50816	9.68113	9.54559	9.24566	9.35394	9.6174	8.8852	ZX00066K07
uc012gog.1	9.88297	10.093	-0.210065	0.051193	0.327662	-4.54309	10.0306	9.77713	9.8341	9.89002	9.9958	10.1564	10.2006	10.0193	uc012gog.1
AJ877237	10.998	11.3384	-0.340402	0.0512876	0.328049	-4.54488	11.1123	10.792	11.0266	11.0612	11.5142	11.6069	11.0066	11.2259	Cntn1	rno:117258	Contactin 1	Cntn1	Contactin-1
BC099232	12.5372	12.2318	0.30549	0.0513206	0.328049	-4.54551	12.3379	12.5652	12.4039	12.8421	12.4355	12.2326	12.1706	12.0883	Ryk	rno:140585	Protein Ryk	Ryk	Tyrosine-protein kinase RYK
FQ232663	4.90618	5.37872	-0.472539	0.0514052	0.328375	-4.54712	4.88393	5.10313	4.70204	4.93562	5.16275	4.89116	5.76749	5.69349	FQ232663
AB042192	8.27393	8.01896	0.25497	0.0517039	0.329862	-4.55277	8.13815	8.14116	8.31169	8.50474	7.8899	7.99355	8.1704	8.02202	Csnk1e	rno:58822	Casein kinase1 epsilon-2	Csnk1d	Casein kinase I isoform delta
uc009mxm.2	12.1648	11.9687	0.19617	0.0517054	0.329862	-4.5528	12.001	12.2408	12.1798	12.2378	11.9093	12.051	11.9741	11.9403	uc009mxm.2
AY240866	7.59158	8.05884	-0.467259	0.0517882	0.330112	-4.55436	7.72626	7.57909	7.59463	7.46633	7.72042	7.64706	8.38662	8.48125	Map3k9	rno:500690	Protein Map3k9	Map3k9	Mitogen-activated protein kinase kinase kinase 9
FQ227491	10.1423	9.87238	0.269922	0.0518787	0.330112	-4.55606	10.169	10.1083	10.2461	10.0458	9.73881	9.66085	9.96897	10.1209	Nt5c		Protein Nt5c	Nt5c	5'(3')-deoxyribonucleotidase, cytosolic type
FQ225443	13.1812	12.9977	0.183572	0.0519897	0.330112	-4.55814	13.2768	13.0664	13.1925	13.1892	13.0112	13.0293	13.0463	12.9038	Trappc12	rno:314013	trafficking protein particle complex 12	Trappc12	Putative uncharacterized protein
FQ232845	4.14674	5.21326	-1.06652	0.0519924	0.330112	-4.55819	3.71979	4.73494	4.45775	3.67446	5.4357	5.36506	3.91816	6.13412	FQ232845
AY387086	3.94388	4.50727	-0.56339	0.051999	0.330112	-4.55832	4.50687	3.92796	3.75763	3.58305	4.60413	4.24338	4.18053	5.00104	Scaf4	rno:245924	Splicing factor, arginine/serine-rich 15	Scaf4	MKIAA1172 protein
FQ216751	11.0345	11.9168	-0.88235	0.0520168	0.330112	-4.55865	10.9306	11.2158	11.2266	10.7649	11.344	11.2419	11.9831	13.0983	FQ216751
FQ231892	10.9265	10.4937	0.432822	0.0520546	0.330112	-4.55936	10.8337	10.7214	11.1599	10.9911	10.3817	10.8269	10.7385	10.0276	FQ231892
FQ225481	8.68653	9.08091	-0.394373	0.0520754	0.330112	-4.55975	8.93723	8.992	8.48076	8.33615	8.83902	9.17253	9.0775	9.23458	FQ225481
FQ225915	13.5494	13.769	-0.219615	0.0520989	0.330112	-4.56019	13.6453	13.5998	13.5767	13.3756	13.6086	13.7843	13.8613	13.8216	FQ225915
FQ233504	5.19701	4.79039	0.406615	0.0521022	0.330112	-4.56025	4.98805	5.34203	5.12918	5.32876	5.24209	4.61145	4.45107	4.85696	FQ233504
PX00068O24	11.5342	11.9001	-0.365883	0.0521296	0.330112	-4.56076	11.5918	11.7761	11.4711	11.2976	11.7482	11.7656	11.7776	12.3088	PX00068O24
XR_009608.2	9.63052	9.82332	-0.192806	0.0522089	0.330112	-4.56224	9.66224	9.56872	9.73892	9.55219	9.8394	9.77238	9.94003	9.74148	Endov		LOC498029 protein
FQ226783	10.023	9.83449	0.188468	0.0522478	0.330112	-4.56297	10.123	9.93099	10.0619	9.97593	9.71853	9.86755	9.89378	9.85808	FQ226783
FQ234800	11.8938	12.1129	-0.21902	0.0523314	0.330112	-4.56453	11.9738	11.7393	12.0561	11.8062	12.0764	12.1736	12.0303	12.1712	Igf1r	rno:25718	Insulin-like growth factor 1 receptor	Igf1r	Tyrosine-protein kinase receptor
uc.183+	3.99438	4.39373	-0.399356	0.0523796	0.330112	-4.56542	4.31252	3.81491	4.18663	3.66346	4.38919	4.08839	4.59603	4.50134	uc.183+
XR_086353.1	6.67666	6.85328	-0.176618	0.0523804	0.330112	-4.56544	6.59868	6.61954	6.80127	6.68716	6.81603	6.85316	6.85659	6.88734	LOC100362018		DnaJ (Hsp40) homolog, subfamily B, member 12
FQ226735	12.1254	12.3123	-0.186923	0.0524342	0.330112	-4.56644	12.2655	12.0714	12.0823	12.0823	12.2957	12.3077	12.244	12.4017	FQ226735
NR_040436.1	3.90726	4.79246	-0.885208	0.0524661	0.330112	-4.56703	3.89571	4.71575	3.13553	3.88203	5.10859	4.40885	4.16846	5.48396	NR_040436.1
NR_027967.1	8.21295	9.58039	-1.36744	0.0524942	0.330112	-4.56755	8.08093	8.74785	8.15165	7.87137	9.01093	8.66013	9.09323	11.5573	NR_027967.1
FQ234780	4.84316	5.14777	-0.304608	0.052497	0.330112	-4.56761	4.60269	4.98095	4.88931	4.8997	5.31291	5.33702	5.04477	4.89638	FQ234780
uc007hiv.1	11.9635	12.1474	-0.183832	0.0525016	0.330112	-4.56769	12.0044	11.8751	12.0391	11.9355	12.2008	12.2232	12.0454	12.12	uc007hiv.1
BC091698	11.5474	12.1012	-0.553786	0.0525941	0.330112	-4.56941	11.6665	11.578	11.5146	11.4307	11.7188	12.0415	11.7713	12.8733	BC091698
EF460314	8.75875	8.3044	0.454353	0.0525964	0.330112	-4.56945	8.43281	9.02348	8.60975	8.96897	8.41584	8.07151	8.72296	8.00728	RGD1311723	rno:363018	Centrosomal protein of 295 kDa	Cep295	Centrosomal protein of 295 kDa
XR_085621.2	2.48169	3.38435	-0.902658	0.0526022	0.330112	-4.56956	1.72504	1.7789	3.55826	2.86457	3.37711	3.2303	3.63293	3.29706	XR_085621.2
uc009cle.1	8.20654	7.99541	0.211131	0.0526265	0.330112	-4.57001	8.37354	8.12028	8.26996	8.06237	8.05709	8.01439	7.92442	7.98572	uc009cle.1
FQ231095	8.8454	8.13808	0.707322	0.0526376	0.330112	-4.57021	8.57307	9.19894	8.6538	8.95577	8.75145	7.91778	8.54878	7.33428	FQ231095
FQ215906	13.4492	13.2362	0.212962	0.0526559	0.330112	-4.57055	13.5321	13.461	13.4329	13.3706	13.0606	13.3692	13.1903	13.3246	FQ215906
FQ215422	1.81408	1.48056	0.333516	0.052731	0.330371	-4.57194	1.93564	1.57494	2.17164	1.5741	1.46502	1.49437	1.57986	1.383	FQ215422
BC088241	9.36744	9.11284	0.254606	0.0529649	0.331624	-4.57625	9.40672	9.45907	9.23725	9.36674	8.93352	9.02404	9.12383	9.36996	Slc38a9	rno:310091	Putative sodium-coupled neutral amino acid transporter 9	Slc38a11	Putative sodium-coupled neutral amino acid transporter 11
FQ233628	9.0727	9.44897	-0.376269	0.0530614	0.332016	-4.57802	9.5377	8.92348	9.09474	8.73489	9.3835	9.40183	9.44463	9.56592	FQ233628
XR_107908.1	2.6207	3.75888	-1.13818	0.0531648	0.33245	-4.57992	3.77967	2.80268	1.35643	2.54404	3.13731	3.39772	4.20338	4.29713	XR_107908.1
AB086233	7.84037	8.17987	-0.3395	0.0533093	0.332658	-4.58256	8.00895	7.98927	7.93871	7.42454	8.07791	8.08366	8.37773	8.18018	UPI00000EBA36
FQ228089	6.06761	6.31019	-0.242584	0.0533279	0.332658	-4.5829	6.00787	6.22597	6.05315	5.98344	6.21584	6.25037	6.22159	6.55297	FQ228089
FQ221676	10.0459	9.79139	0.254495	0.0533453	0.332658	-4.58322	9.91899	10.0642	9.9619	10.2384	9.92615	9.92257	9.62289	9.69396	FQ221676
uc.26+	1.95553	2.69751	-0.741981	0.0533658	0.332658	-4.58359	2.21646	1.53316	2.5896	1.4829	3.24688	2.01095	2.80303	2.72918	uc.26+
FQ210471	9.68102	10.3665	-0.6855	0.0533681	0.332658	-4.58363	9.58184	9.84068	9.64534	9.6562	9.88763	10.2277	9.99426	11.3565	FQ210471
FQ233511	9.63799	9.19266	0.445329	0.0534385	0.332884	-4.58492	9.37246	10.0807	9.2622	9.83657	9.30729	9.12152	8.96255	9.37928	FQ233511
XR_085685.2	8.52396	7.88239	0.64157	0.0535245	0.333208	-4.58648	8.55582	8.71585	8.43589	8.38829	7.43706	8.08144	7.3379	8.67316	LOC100365873		zinc finger CCCH type, antiviral 1-like
FQ232244	9.99199	9.69221	0.299787	0.0536854	0.333835	-4.5894	9.85215	10.1877	9.71489	10.2132	9.61346	9.60189	9.75128	9.80219	Creb1	rno:81646	Cyclic AMP-responsive element-binding protein 1	Creb1	Cyclic AMP-responsive element-binding protein 1
FQ229450	7.6258	7.37588	0.249922	0.0537296	0.333835	-4.5902	7.64941	7.83336	7.62061	7.39983	7.33145	7.25146	7.43877	7.48185	FQ229450
AB190259	10.304	10.7845	-0.480539	0.0538157	0.333835	-4.59176	10.476	10.654	10.2269	9.85902	10.7195	10.7718	10.4394	11.2074	Sema3g	rno:290562	Protein Sema3g	Sema3g	Semaphorin-3G
uc.245+	8.08705	8.46185	-0.374799	0.0538188	0.333835	-4.59182	8.33724	8.231	7.78378	7.99616	8.31556	8.38929	8.8351	8.30743	uc.245+
uc008mla.1	4.75676	4.21395	0.542815	0.0538344	0.333835	-4.5921	4.52666	4.68022	4.98475	4.83542	4.30143	4.5788	4.48742	3.48813	uc008mla.1
AY321349	3.18587	2.64866	0.537209	0.0538349	0.333835	-4.59211	3.15621	2.83335	3.73807	3.01584	2.76037	2.52588	2.23368	3.0747	LOC103695172		RCG62991
FQ228173	10.6394	10.3372	0.302168	0.0538642	0.333835	-4.59264	10.7494	10.5988	10.6863	10.523	10.2873	10.487	10.5694	10.0052	Pdk1	rno:116551	[Pyruvate dehydrogenase (acetyl-transferring)] kinase isozyme 1, mitochondrial	Pdk1	Putative uncharacterized protein
FQ231065	5.43902	6.03638	-0.597363	0.0539189	0.333898	-4.59362	5.40388	5.87526	5.26831	5.20862	5.71808	6.30379	5.51025	6.6134	FQ231065
U03415	16.3656	15.3054	1.06023	0.0539428	0.333898	-4.59406	16.2848	16.3544	16.2357	16.5875	15.8114	15.6855	16.005	13.7196	Olfm1	rno:93667	Noelin	Olfm1	Noelin
FQ231758	7.40252	8.15614	-0.753622	0.0539767	0.333898	-4.59467	7.39199	7.84733	7.36139	7.00937	8.02513	8.37748	7.3051	8.91686	FQ231758
FQ226055	6.83012	7.05848	-0.228353	0.054016	0.33393	-4.59538	6.8369	6.97207	6.90918	6.60235	7.15913	7.06943	7.01978	6.98557	FQ226055
XR_141134.1	5.58009	5.97724	-0.397155	0.0541587	0.334051	-4.59794	5.7924	5.51276	5.64859	5.36659	5.57078	5.95112	6.00619	6.38088	XR_141134.1
FQ227370	2.89526	3.84862	-0.953359	0.0541862	0.334051	-4.59844	2.96151	3.72928	2.02145	2.8688	4.18092	3.02628	3.62736	4.55991	FQ227370
NR_036618.1	3.66898	2.72306	0.945912	0.0542531	0.334051	-4.59964	3.70542	4.12313	3.2528	3.59455	2.74739	3.58991	3.06093	1.49402	LOC680590		hypothetical protein LOC680590
NR_002687.1	8.83654	9.44667	-0.610128	0.0542551	0.334051	-4.59967	9.23383	8.98745	8.99749	8.12738	9.27248	9.37865	9.15826	9.97728	NR_002687.1
uc008fnb.2	9.20946	8.96771	0.241746	0.0542709	0.334051	-4.59995	9.1478	9.45923	9.0904	9.1404	8.87435	8.91709	8.97266	9.10675	uc008fnb.2
XR_106587.2	2.57315	1.63383	0.939323	0.0542722	0.334051	-4.59998	1.53861	3.72758	2.29725	2.72918	1.42581	2.00269	1.43391	1.6729	XR_106587.2
BC099229	4.58944	4.82053	-0.231087	0.0542748	0.334051	-4.60003	4.55571	4.65262	4.40497	4.74448	4.67776	4.92996	4.88025	4.79415	LOC102554317		uncharacterized LOC102554317
BC100078	10.4608	10.7071	-0.246366	0.0543314	0.334189	-4.60104	10.7007	10.4266	10.3432	10.3725	10.567	10.6757	10.7322	10.8536	LOC499746	rno:499746	similar to hypothetical gene supported by AK097565; BC033939	4933433C11Rik	Uncharacterized protein
uc007xjd.1	6.95195	7.24266	-0.290709	0.0544643	0.334775	-4.60341	6.93094	6.9347	6.99552	6.94662	7.22957	7.24106	7.56297	6.93703	uc007xjd.1
FQ233740	5.42387	5.77832	-0.354453	0.0545011	0.334775	-4.60407	5.59997	5.75782	5.11308	5.22459	5.68169	5.65554	5.92077	5.85529	FQ233740
uc007wjh.1	7.35869	7.5995	-0.240804	0.0545865	0.334775	-4.60559	7.34538	7.4189	7.34266	7.32784	7.3837	7.51863	7.82785	7.66781	uc007wjh.1
FQ211646	11.1762	11.4022	-0.226053	0.0546265	0.334775	-4.60631	11.3068	11.0555	11.0731	11.2693	11.2294	11.4202	11.4802	11.4792	FQ211646
FQ217202	1.76294	1.44492	0.318021	0.0546294	0.334775	-4.60636	1.87889	1.5569	2.10477	1.5112	1.44988	1.43118	1.53813	1.36048	LOC102546391		uncharacterized LOC102546391
DQ025528	7.63621	6.7372	0.899006	0.054632	0.334775	-4.6064	7.22071	7.71249	7.44393	8.16771	7.67966	7.16078	6.03612	6.07224	Cxcl16	rno:497942	C-X-C motif chemokine 16
FQ232299	7.93652	8.47291	-0.536389	0.0548055	0.335628	-4.60949	8.37227	7.62116	8.36244	7.39021	8.42629	8.587	8.6125	8.26584	FQ232299
uc007qqy.2	8.676	8.86358	-0.187586	0.0548814	0.33575	-4.61083	8.59685	8.77494	8.67422	8.65799	8.79194	8.79321	8.87843	8.99075	uc007qqy.2
uc012edh.1	2.11035	2.78432	-0.673976	0.0548941	0.33575	-4.61106	2.23839	1.23847	2.33294	2.63159	2.66645	2.55126	3.23426	2.68532	uc012edh.1
XR_141739.1	3.90481	3.44345	0.461356	0.0549766	0.335859	-4.61252	3.9572	4.17897	3.39535	4.08772	3.02043	3.58065	3.58065	3.59209	XR_141739.1
FQ234517	7.82961	8.07287	-0.243254	0.054994	0.335859	-4.61282	8.0428	7.89755	7.78239	7.59571	8.04949	8.01851	8.16638	8.05709	FQ234517
FQ221228	4.67717	4.18478	0.492391	0.0550149	0.335859	-4.61319	4.53271	4.66546	4.66317	4.84733	4.25578	3.54736	4.26501	4.67096	Tmem144	rno:361968	transmembrane protein 144	Tmem144	Transmembrane protein 144
FQ232177	7.19472	7.93633	-0.741605	0.0553977	0.337985	-4.61993	7.24927	7.37676	7.04504	7.10783	7.66142	7.80595	7.28699	8.99095	Micall2	rno:288515	MICAL-like protein 2	Micall2	MICAL-like protein 2
FQ233817	9.72857	9.47593	0.252641	0.0554884	0.338327	-4.62152	9.57294	9.57222	9.85141	9.91772	9.32057	9.48667	9.57222	9.52426	Senp5	rno:303874	SUMO1/sentrin specific peptidase 5	Senp5	Sentrin-specific protease 5
FQ223558	8.93822	9.33162	-0.393401	0.055551	0.33843	-4.62261	9.18931	9.01779	9.06029	8.48548	9.07321	9.24055	9.47555	9.53716	FQ223558
FQ235279	8.60918	8.87209	-0.262918	0.0555745	0.33843	-4.62303	8.80984	8.75161	8.49516	8.3801	8.86618	8.87593	8.75804	8.98823	FQ235279
FQ227821	6.62092	6.92679	-0.305873	0.0556424	0.338547	-4.62421	6.8	6.65099	6.74159	6.2911	6.83321	6.7768	6.96505	7.13211	FQ227821
AY429601	2.05904	3.08795	-1.02891	0.0556981	0.338547	-4.62518	1.37222	3.22144	1.6181	2.02439	2.32241	2.81305	3.37246	3.84387	Ttn	rno:84015	Protein Ttn
FQ212212	7.18995	7.44352	-0.253563	0.0557281	0.338547	-4.62571	7.20383	7.4207	7.12643	7.00885	7.3735	7.32386	7.60877	7.46794	FQ212212
FQ228776	10.5607	10.8396	-0.278931	0.0557511	0.338547	-4.62611	10.7039	10.6582	10.5145	10.3662	10.7799	10.7151	10.7383	11.1253	Chic1	rno:363484	Protein Chic1	Chic1	Cysteine-rich hydrophobic domain 1
uc008tos.1	15.2034	15.3898	-0.186442	0.0557765	0.338547	-4.62655	15.1964	15.0655	15.2669	15.2847	15.3042	15.391	15.401	15.463	uc008tos.1
FQ216785	14.1695	13.6166	0.552938	0.0558015	0.338547	-4.62698	14.0781	14.0939	14.1004	14.4056	14.0419	14.1058	13.1361	13.1824	FQ216785
FQ233562	8.59508	8.32423	0.270856	0.055863	0.338576	-4.62806	8.65208	8.63812	8.69725	8.39289	8.42184	8.3103	8.0619	8.50288	FQ233562
NR_045521.1	13.175	13.3479	-0.172887	0.0558754	0.338576	-4.62827	13.2116	13.1803	13.0761	13.232	13.3036	13.3814	13.2848	13.422	NR_045521.1
AY795577	7.67388	8.10569	-0.431806	0.0559419	0.338769	-4.62943	7.78882	7.52921	7.96199	7.41551	7.85432	7.78103	8.47424	8.31317	Gucy1a2	rno:66012	Soluble guanylyl cyclase alpha2 subunit	Gucy1a2	Protein Gucy1a2
M37569	6.48276	6.75196	-0.269201	0.0561573	0.339721	-4.63316	6.44618	6.30278	6.5844	6.59767	6.68992	6.62451	6.66044	7.03297	Hoxd3	rno:288152	Homeobox protein Hox-D3	Hoxd3	Homeobox protein Hox-D3
FQ227175	10.3223	10.6387	-0.316358	0.0562458	0.339721	-4.63468	10.6274	10.3138	10.3205	10.0276	10.8361	10.6688	10.4602	10.5895	FQ227175
uc012bic.1	8.91353	8.70221	0.211327	0.0562884	0.339721	-4.63542	8.80386	8.86411	8.95638	9.02978	8.83191	8.71968	8.72171	8.53552	uc012bic.1
BC099219	2.40714	1.45709	0.950055	0.0563279	0.339721	-4.6361	2.572	1.07912	3.03135	2.9461	1.53739	1.90091	1.33306	1.05698	Shmt1	rno:287379	Serine hydroxymethyltransferase	Shmt1	Serine hydroxymethyltransferase, cytosolic
FQ233095	9.37527	9.61691	-0.241645	0.0563451	0.339721	-4.6364	9.52345	9.4123	9.17374	9.39158	9.53651	9.48906	9.64716	9.79491	FQ233095
AF091111	7.26105	6.9496	0.311449	0.0563554	0.339721	-4.63657	7.06121	7.30832	7.04938	7.6253	6.9528	7.0757	6.90238	6.86752	Pvrl1	rno:192183	Poliovirus receptor-related 1	Pvrl1	Nectin-1
FQ228424	13.4558	13.1727	0.283051	0.056357	0.339721	-4.6366	13.3797	13.4651	13.4282	13.5501	13.3421	13.3054	13.2248	12.8186	FQ228424
uc.381+	1.7264	1.44138	0.285018	0.056377	0.339721	-4.63695	1.76849	1.51604	2.0508	1.57026	1.41925	1.47792	1.52368	1.34466	uc.381+
FQ232440	8.36344	8.60579	-0.242354	0.0565337	0.340381	-4.63964	8.33535	8.58812	8.24442	8.28587	8.42329	8.61506	8.71734	8.66748	FQ232440
FQ219054	11.7295	11.069	0.660549	0.0565875	0.340381	-4.64056	11.791	11.7806	11.6939	11.6526	10.5635	10.4374	11.5124	11.7625	Nit2	rno:288174	Omega-amidase NIT2	Nit2	Omega-amidase NIT2
FQ234221	11.119	10.796	0.323035	0.056591	0.340381	-4.64062	11.2442	11.0081	11.0181	11.2056	11.1179	10.8347	10.7788	10.4524	FQ234221
FQ234680	8.04132	8.53117	-0.489855	0.0566391	0.340461	-4.64145	7.95051	8.54319	7.87388	7.7977	8.39305	8.59361	8.15921	8.97883	FQ234680
AB200323	2.08576	1.70166	0.384104	0.0567416	0.340766	-4.6432	1.74195	2.46355	2.22081	1.91675	1.54855	1.88425	1.83682	1.53702	UPI0000684303
uc012cjh.1	10.3074	9.99989	0.307536	0.0568545	0.340766	-4.64513	10.3962	10.2436	10.5161	10.0737	10.0323	9.74415	10.247	9.97607	uc012cjh.1
FQ235235	7.40427	9.76154	-2.35727	0.0568795	0.340766	-4.64556	9.51787	5.48041	9.48837	5.13043	9.5957	9.41559	10.1624	9.87247	FQ235235
S81002	11.0761	10.7296	0.346503	0.0568849	0.340766	-4.64565	11.0231	10.8187	11.3379	11.1246	10.8121	10.8124	10.9244	10.3695	S81002
FQ232587	10.6117	10.3144	0.297318	0.0569235	0.340766	-4.64631	10.7434	10.6961	10.5298	10.4777	10.177	10.5765	10.4443	10.0599	Amz1	rno:304317	Archaemetzincin-1	Amz1	Archaelysin family metallopeptidase 1
FQ227621	9.31012	9.62531	-0.315187	0.0569331	0.340766	-4.64647	9.41127	9.49485	9.29277	9.04159	9.53716	9.47577	9.54559	9.94272	FQ227621
BC161950	11.458	11.1247	0.333285	0.0569699	0.340766	-4.6471	11.4287	11.4335	11.2593	11.7105	11.2413	11.4215	10.9338	10.9023	Lman2l	rno:301343	Lman2l protein	Lman2l	VIP36-like protein
FQ227496	7.97113	8.3015	-0.330364	0.0570511	0.340766	-4.64848	8.21099	7.69021	8.16693	7.8164	8.32476	8.07267	8.32196	8.48659	FQ227496
AF009329	14.8803	14.6111	0.269197	0.057057	0.340766	-4.64858	14.9203	14.9466	14.9517	14.7027	14.6645	14.3919	14.5214	14.8666	Bhlhe41	rno:117095	Protein Bhlhe41	Bhlhe41	Class E basic helix-loop-helix protein 41
FQ231488	4.99548	5.40936	-0.413878	0.0570657	0.340766	-4.64873	4.8378	5.29909	4.72477	5.12025	5.22644	5.13372	5.45367	5.82359	FQ231488
uc009rye.1	12.3761	12.0778	0.298309	0.057073	0.340766	-4.64885	12.2724	12.4032	12.2368	12.5918	11.9276	11.8643	12.1922	12.3269	uc009rye.1
FQ233975	1.54632	1.09425	0.452069	0.0571116	0.340788	-4.64951	1.21091	1.65412	1.19764	2.12259	1.06095	1.21111	1.07372	1.03121	FQ233975
FQ229668	5.6813	7.34206	-1.66076	0.0572087	0.341159	-4.65115	5.16872	6.56123	5.28765	5.7076	8.79504	8.56696	5.483	6.52325	Slc13a4	rno:503568	Protein Slc13a4	Slc13a4	Putative uncharacterized protein
XR_142251.1	6.0248	6.27852	-0.253718	0.0572718	0.341327	-4.65222	6.01318	6.13055	6.07224	5.88322	6.21396	6.28085	6.08468	6.53458	XR_142251.1
PX00008L11	3.13974	2.75351	0.386222	0.0573283	0.341417	-4.65318	2.90129	3.11673	3.60342	2.9375	2.80928	2.76493	2.94274	2.49711	PX00008L11
FQ221176	13.9973	14.1608	-0.163527	0.0573567	0.341417	-4.65366	14.0255	13.9209	14.0754	13.9672	14.2005	14.1663	14.1078	14.1686	FQ221176
FQ225140	10.1804	10.4348	-0.254402	0.057528	0.342185	-4.65655	10.315	10.2222	10.107	10.0774	10.3366	10.3645	10.3216	10.7165	FQ225140
FQ231599	5.53272	5.82249	-0.289773	0.0576092	0.342185	-4.65792	5.61602	5.58611	5.59917	5.32958	5.73161	5.65717	5.74817	6.15303	FQ231599
BC103629	10.7319	11.6713	-0.939442	0.057651	0.342185	-4.65862	10.7881	10.3163	11.0773	10.7459	11.1681	11.7735	10.8269	12.9168	Ptpn3	rno:362524	Protein Ptpn3	Ptpn3	Tyrosine-protein phosphatase non-receptor type 3
uc009smw.1	11.4893	11.7336	-0.244262	0.0576852	0.342185	-4.6592	11.5569	11.5784	11.3486	11.4732	11.5644	11.6503	11.745	11.9746	uc009smw.1
uc007cqq.1	7.86072	8.05004	-0.189317	0.057807	0.342185	-4.66124	7.95531	7.79295	7.90815	7.78648	8.06895	8.13815	8.07791	7.91515	uc007cqq.1
FQ227095	6.88561	6.40047	0.485138	0.0578266	0.342185	-4.66157	6.63537	6.65681	6.86461	7.38563	6.48901	6.68886	5.91531	6.50868	FQ227095
FQ212190	8.69378	10.1137	-1.41995	0.0578409	0.342185	-4.66181	8.85876	8.76973	8.82468	8.32196	10.1632	10.5377	8.13501	11.6191	Inadl	rno:140581	Protein Inadl	Inadl	InaD-like (Drosophila)
uc009qcd.1	11.2717	11.0116	0.260089	0.0578447	0.342185	-4.66187	11.1396	11.2733	11.231	11.4429	10.9239	11.2583	10.8242	11.0399	uc009qcd.1
uc012fwh.1	13.6859	13.5189	0.16696	0.0578679	0.342185	-4.66226	13.6775	13.7072	13.6285	13.7304	13.4826	13.6301	13.4847	13.4783	uc012fwh.1
uc008bcy.1	12.5479	12.7777	-0.229757	0.057894	0.342185	-4.6627	12.7034	12.4278	12.5714	12.4891	12.7196	12.6675	12.7354	12.9881	uc008bcy.1
FQ229658	13.5023	13.2081	0.294206	0.0579005	0.342185	-4.66281	13.7823	13.2433	13.5361	13.4475	13.2613	13.2728	13.3097	12.9886	FQ229658
FQ226912	9.55816	9.22216	0.336008	0.0579703	0.342185	-4.66398	9.42806	9.94135	9.25892	9.60432	9.2729	9.32818	9.24484	9.04271	FQ226912
FQ217569	5.27136	6.67851	-1.40715	0.0579771	0.342185	-4.66409	6.57367	4.22939	6.28959	3.99279	6.57053	6.92814	5.93513	7.28022	FQ217569
FQ233342	5.89241	5.54277	0.349641	0.0580278	0.342185	-4.66494	5.95348	5.84307	5.89224	5.88084	5.57025	5.70297	5.82483	5.07302	FQ233342
FQ228973	5.90859	5.66863	0.239963	0.0581101	0.342185	-4.66631	5.97051	5.91961	5.95419	5.79006	5.45549	5.61084	5.89009	5.71808	FQ228973
PX00042B06	8.01443	7.69432	0.320106	0.0581449	0.342185	-4.66689	8.10559	8.09534	7.99424	7.86254	7.46605	7.70245	7.52733	8.08144	PX00042B06
uc007lho.1	11.1329	10.7782	0.354763	0.0582054	0.342185	-4.6679	11.0236	10.8126	11.1851	11.5103	10.9708	10.7157	10.8479	10.5782	uc007lho.1
J05014	12.8857	13.0626	-0.176857	0.0582092	0.342185	-4.66796	12.8695	12.8521	12.9322	12.8892	13.1675	13.0867	12.9261	13.0701	J05014
FQ234978	10.4542	10.71	-0.255714	0.0582914	0.342185	-4.66933	10.5929	10.5286	10.3695	10.326	10.6442	10.601	10.6149	10.9798	FQ234978
FQ233563	7.27517	7.51521	-0.240033	0.0583094	0.342185	-4.66963	7.38851	7.34049	7.12752	7.24417	7.31987	7.51233	7.50674	7.72189	FQ233563
uc.280+	6.48442	6.86745	-0.38303	0.0583442	0.342185	-4.6702	6.59619	6.5296	6.4484	6.3635	6.67613	6.64458	6.74863	7.40046	uc.280+
FQ215404	11.3696	11.701	-0.331475	0.0583534	0.342185	-4.67036	11.0821	11.5442	11.2448	11.6072	11.8306	11.8971	11.5419	11.5346	Ndufaf6	rno:297821	NADH dehydrogenase (ubiquinone) complex I, assembly factor 6	Ndufaf6	NADH dehydrogenase (ubiquinone) complex I, assembly factor 6
FQ228003	8.88976	9.61328	-0.723521	0.0583994	0.342185	-4.67112	9.5646	8.30767	9.48968	8.19709	9.50424	9.69369	9.68544	9.56974	FQ228003
uc012gpg.1	6.61352	6.43492	0.178595	0.05845	0.342185	-4.67196	6.54366	6.57787	6.70757	6.62497	6.52673	6.44993	6.32392	6.43911	uc012gpg.1
XR_086074.1	5.24202	5.68	-0.437981	0.0584751	0.342185	-4.67238	5.43934	5.03721	5.2431	5.24842	5.60396	5.16275	6.10783	5.84547	XR_086074.1
FQ228543	3.76943	8.11228	-4.34285	0.0584789	0.342185	-4.67244	4.47258	4.36875	3.28845	2.94793	12.1443	11.8415	4.56228	3.90103	FQ228543
uc009qpw.1	1.38112	1.2054	0.175721	0.0584881	0.342185	-4.67259	1.39097	1.29401	1.49571	1.34379	1.17639	1.25679	1.25273	1.13567	uc009qpw.1
AY325245	5.48737	5.72044	-0.233065	0.0584932	0.342185	-4.67268	5.52111	5.55832	5.30403	5.56603	5.58948	5.84751	5.84689	5.59787	Gpt2	rno:307759	Glutamic pyruvate transaminase (Alanine aminotransferase) 2 (Predicted), isoform CRA_b	Gpt2	Alanine aminotransferase 2
PX00117E20	2.89443	4.91603	-2.02161	0.0585004	0.342185	-4.6728	2.34474	3.57167	2.88291	2.77838	4.6133	5.09565	2.47416	7.48101	PX00117E20
FQ226467	12.3188	12.5018	-0.182965	0.0586464	0.342805	-4.67521	12.3972	12.3902	12.3359	12.1519	12.4646	12.5079	12.5062	12.5283	Mecp2	rno:29386	Methyl-CpG-binding protein 2	Mecp2	Methyl-CpG-binding protein 2
PX00138E23	5.43746	5.78657	-0.349109	0.0586764	0.342805	-4.67571	5.67657	4.97312	5.62601	5.47414	5.72711	5.8791	5.69262	5.84744	PX00138E23
FQ211541	11.2664	11.4627	-0.196312	0.0587746	0.343046	-4.67732	11.2251	11.2094	11.316	11.315	11.3369	11.4104	11.6362	11.4673	FQ211541
FQ212560	9.59895	11.2974	-1.69843	0.0587878	0.343046	-4.67754	9.9584	10.0164	9.54329	8.87767	11.2062	12.0592	8.98055	12.9436	Inadl	rno:140581	Protein Inadl	Inadl	InaD-like (Drosophila)
FQ225891	8.15031	7.65486	0.495451	0.0589097	0.343552	-4.67955	7.74167	8.5071	7.7413	8.61118	7.83668	7.69044	7.62839	7.46394	FQ225891
FQ214534	7.35456	7.90791	-0.55335	0.0592694	0.345168	-4.68544	7.5857	7.22957	7.44027	7.16269	7.53264	7.75835	7.6524	8.68824	FQ214534
uc009ken.1	7.97211	8.1969	-0.22479	0.0592895	0.345168	-4.68577	8.14992	7.85925	7.99262	7.88665	8.20697	8.02103	8.31317	8.24642	uc009ken.1
FQ213356	13.0175	13.1868	-0.169347	0.0592926	0.345168	-4.68582	13.0621	13.0761	12.9787	12.953	13.1244	13.2848	13.1921	13.1461	FQ213356
FQ209797	9.48263	9.27588	0.206753	0.0593781	0.34546	-4.68721	9.48943	9.47079	9.54477	9.42553	9.36031	9.20307	9.10657	9.43357	Rbks	rno:362706	Ribokinase (Predicted), isoform CRA_a	Rbks	Ribokinase
uc007umf.1	9.61251	10.0782	-0.465683	0.0594323	0.345569	-4.6881	9.64534	9.65789	9.58047	9.56634	10.1396	10.0355	9.50221	10.6355	uc007umf.1
FQ225572	5.2598	5.50743	-0.247627	0.0595305	0.345742	-4.68969	5.33042	5.37733	5.16275	5.16872	5.48689	5.35295	5.42263	5.76726	FQ225572
uc012fte.1	8.17294	8.81583	-0.642889	0.0595326	0.345742	-4.68973	8.66335	7.60295	8.74017	7.68532	8.65483	8.62284	8.81935	9.16631	uc012fte.1
XR_141051.1	15.7457	15.5784	0.167304	0.0596226	0.346059	-4.69119	15.6943	15.7073	15.7033	15.8781	15.5986	15.5797	15.5572	15.5782	XR_141051.1
uc009ltb.2	8.53728	8.82519	-0.287908	0.0597558	0.346402	-4.69335	8.59087	8.57776	8.71158	8.26893	8.69669	8.64	9.00688	8.95721	uc009ltb.2
BC078941	12.0763	11.7183	0.357984	0.0597587	0.346402	-4.6934	11.8525	12.3947	11.7436	12.3145	11.6951	11.7887	11.564	11.8254	Hdhd2	rno:361351	Immediate early response 3-interacting protein 1	Hdhd2	Haloacid dehalogenase-like hydrolase domain-containing protein 2
FQ230878	6.56591	6.247	0.318911	0.0598133	0.346402	-4.69428	6.79601	6.49777	6.61322	6.35667	6.25224	6.57878	6.09858	6.05841	FQ230878
ZX00068D09	11.2766	10.8768	0.399804	0.0598234	0.346402	-4.69444	11.3936	11.1424	11.3293	11.241	10.8998	11.0426	11.2207	10.3439	ZX00068D09
FQ229191	4.59673	5.27994	-0.683205	0.0599721	0.346677	-4.69685	4.88302	4.46214	4.38663	4.65514	4.91519	4.57794	5.53606	6.09056	Acer2	rno:313339	Protein Acer2	Acer2	Alkaline ceramidase 2
FQ230908	5.24564	4.80917	0.436467	0.059974	0.346677	-4.69688	5.61284	4.91729	5.44315	5.00927	4.76948	5.16619	4.48812	4.8129	Zgrf1	rno:310880	Uncharacterized protein	Zgrf1	Protein ZGRF1
NR_004429.1	14.3916	15.1704	-0.77879	0.0599773	0.346677	-4.69693	14.331	14.4255	14.3577	14.452	14.7379	15.2523	14.4236	16.2676	NR_004429.1
FQ231593	4.35885	3.94216	0.416685	0.060113	0.346952	-4.69911	4.73682	4.4947	4.31368	3.89018	4.14303	3.84157	4.08611	3.69794	FQ231593
FQ217112	10.4541	10.7324	-0.278282	0.0601548	0.346952	-4.69979	10.5578	10.5073	10.4183	10.3331	10.4634	10.8426	10.6326	10.9911	FQ217112
FQ227721	4.26341	3.90144	0.361969	0.0601923	0.346952	-4.70039	4.21933	4.65405	4.35314	3.8271	3.79018	3.97114	3.92662	3.91781	FQ227721
FQ229548	10.7671	11.0231	-0.255954	0.0601959	0.346952	-4.70045	10.8778	10.7309	10.7793	10.6806	10.9217	10.9906	10.8561	11.324	Ccdc107		coiled-coil domain containing 107	Ccdc107	Coiled-coil domain-containing protein 107
FQ216882	12.3505	12.1701	0.180387	0.0602023	0.346952	-4.70055	12.2948	12.3741	12.301	12.432	12.3098	12.1345	12.142	12.0941	FQ216882
NR_033497.1	2.25242	3.17328	-0.920856	0.0602638	0.347102	-4.70154	2.13047	3.0586	1.45876	2.36185	4.13352	2.44804	3.04071	3.07083	NR_033497.1
FQ231177	6.31651	7.98581	-1.66929	0.0603275	0.34724	-4.70256	5.92034	7.19133	5.03358	7.1208	9.34098	8.79545	6.11018	7.69663	FQ231177
XR_085575.1	11.5862	11.893	-0.306729	0.0603587	0.34724	-4.70306	11.4957	11.8099	11.4991	11.5402	11.7304	11.7972	11.787	12.2573	XR_085575.1
FQ218213	11.8489	11.5343	0.314599	0.06044	0.347247	-4.70436	12.0407	11.6212	12.065	11.6685	11.7453	11.527	11.308	11.5569	Arhgef26	rno:310460	Protein Arhgef26	Arhgef26	Protein Arhgef26
FQ209772	8.71295	9.80379	-1.09084	0.0604956	0.347247	-4.70525	8.77008	8.70474	8.55001	8.82697	10.8583	10.6365	8.46471	9.25565	Atp11c	rno:317599	Phospholipid-translocating ATPase	Atp11c	Phospholipid-translocating ATPase
uc012gmt.1	8.9201	8.66829	0.251813	0.0605001	0.347247	-4.70532	9.00327	8.80404	8.96897	8.90412	8.70455	8.7367	8.85046	8.38143	uc012gmt.1
uc.154+	12.4516	12.6067	-0.155076	0.0605299	0.347247	-4.7058	12.4457	12.5049	12.4259	12.43	12.5799	12.5902	12.574	12.6827	uc.154+
FQ225744	6.86342	7.09966	-0.236247	0.0605374	0.347247	-4.70592	7.06578	6.88702	6.79282	6.70804	6.99997	7.02502	7.09298	7.28068	FQ225744
NR_027802.1	9.36343	9.91892	-0.55549	0.060657	0.347642	-4.70783	9.45251	9.34937	9.46255	9.18931	9.43021	10.093	9.52595	10.6265	NR_027802.1
FQ228925	4.53727	4.92791	-0.39064	0.0607105	0.347642	-4.70868	4.75197	4.23996	4.90108	4.25609	4.87598	4.69847	5.12046	5.01673	FQ228925
FQ233574	5.12676	5.35985	-0.233087	0.0607129	0.347642	-4.70872	5.18377	5.3479	4.96352	5.01187	5.29953	5.44144	5.27258	5.42585	FQ233574
uc008bev.1	8.7775	9.11081	-0.333308	0.0607883	0.34787	-4.70992	8.72018	9.07631	8.68255	8.63097	9.04839	8.83272	9.13271	9.42943	uc008bev.1
BC107808	11.4169	11.6744	-0.257462	0.0609321	0.348489	-4.7122	11.1035	11.4897	11.4562	11.6182	11.6518	11.6124	11.6883	11.7449	Usp34	rno:360990	Ubiquitin carboxyl-terminal hydrolase	Usp34	Ubiquitin carboxyl-terminal hydrolase 34
FQ219032	7.67945	8.42918	-0.749728	0.0610985	0.349043	-4.71483	7.60431	7.66489	7.84429	7.60431	8.00865	7.63338	8.68516	9.38951	FQ219032
uc007lwa.1	4.69429	5.37746	-0.683175	0.0611004	0.349043	-4.71486	4.46701	5.04737	4.70524	4.55753	4.66711	5.05693	6.19243	5.59336	uc007lwa.1
FQ217851	4.46306	4.03014	0.432924	0.0612005	0.349411	-4.71645	4.76204	3.96644	4.46385	4.6599	3.75742	3.90841	4.11534	4.33937	FQ217851
S75669	3.1013	3.90482	-0.803515	0.0612547	0.349516	-4.7173	3.8921	3.08603	3.13731	2.28976	3.61317	3.35214	4.114	4.53995	Oprm1	rno:25601	Mu opioid receptor splice variant MOR-1G1	Oprm1	Mu opioid receptor mMOR-1R2
XR_086123.2	9.85407	9.48332	0.370749	0.0613997	0.349906	-4.71959	9.78008	9.76008	9.8909	9.98523	8.96565	9.71343	9.58835	9.66585	LOC100362658		zinc finger protein 658-like
HQ874665	9.72813	8.80153	0.926606	0.0614321	0.349906	-4.72009	9.22426	10.426	9.38083	9.88144	9.61585	9.09412	7.69812	8.79804	Cp	rno:24268	Ceruloplasmin, isoform CRA_a	Cp	Ceruloplasmin, isoform CRA_f
BC129124	6.74632	6.37985	0.366473	0.061469	0.349906	-4.72068	6.84407	6.61396	6.87181	6.65543	6.17246	6.23322	6.23322	6.88049	Mmel1	rno:313755	Membrane metallo-endopeptidase-like 1	Mmel1	Membrane metallo-endopeptidase-like 1
FQ234433	4.96509	5.15738	-0.192288	0.0615143	0.349906	-4.72139	4.99482	4.86995	5.06519	4.9304	5.14638	5.31413	5.07631	5.09269	FQ234433
FQ216884	12.0405	12.452	-0.411533	0.0615341	0.349906	-4.7217	12.1632	11.9478	12.0734	11.9775	12.1105	12.3029	12.366	13.0286	RGD1305110	rno:305579	similar to KIAA1841 protein
XR_140506.1	12.8005	12.6059	0.194658	0.0615596	0.349906	-4.7221	12.7067	12.8806	12.7545	12.8603	12.667	12.6202	12.6948	12.4414	XR_140506.1
NR_027913.1	5.11408	5.41266	-0.298582	0.0615735	0.349906	-4.72232	5.22481	4.87085	5.34943	5.01121	5.55145	5.16971	5.54627	5.38321	NR_027913.1
AY387093	14.6732	14.4276	0.245647	0.061762	0.350759	-4.72527	14.4476	14.8915	14.5475	14.8063	14.4601	14.4611	14.3845	14.4045	LOC100360619		LRRGT00107	Rpl28	60S ribosomal protein L28
BC168689	8.66617	9.13379	-0.467619	0.0618872	0.350759	-4.72722	8.6946	8.85839	8.587	8.52468	9.07932	9.1103	8.62176	9.72376	Lrig3	rno:299830	Lrig3 protein	Lrig3	Leucine-rich repeats and immunoglobulin-like domains protein 3
PX00149O11	8.53456	8.96629	-0.431726	0.0618916	0.350759	-4.72729	8.22805	8.85325	8.36391	8.69304	8.6612	8.879	8.8978	9.42715	PX00149O11
XR_085566.1	4.12159	5.13351	-1.01192	0.0618955	0.350759	-4.72735	4.59725	3.98852	4.04188	3.8587	6.01091	6.01631	4.32947	4.17734	XR_085566.1
uc.464+	1.39972	2.17751	-0.777789	0.0619079	0.350759	-4.72755	1.04716	2.32944	0.998665	1.22364	1.91433	2.61329	2.61242	1.57001	uc.464+
uc007dfd.2	10.2957	10.0848	0.210891	0.0619388	0.350759	-4.72803	10.2618	10.2368	10.2928	10.3916	9.95765	10.2378	9.95151	10.1924	uc007dfd.2
BC098052	8.7046	8.97771	-0.273108	0.0621399	0.351648	-4.73116	8.75872	8.71902	8.64274	8.69793	9.03958	9.00832	8.63982	9.22312	BC098052
NR_045448.1	10.311	11.1079	-0.796906	0.0622056	0.351648	-4.73218	10.3754	10.5427	10.212	10.1138	10.6176	10.9536	10.556	12.3044	NR_045448.1
XR_009483.3	6.52028	5.16796	1.35233	0.0622361	0.351648	-4.73265	5.22622	7.2952	5.40965	8.15006	5.09997	5.07008	5.19314	5.30862	XR_009483.3
FQ211882	11.0476	10.8031	0.244474	0.0622395	0.351648	-4.7327	11.0244	10.985	11.1296	11.0513	10.9963	10.7287	10.9366	10.5507	Gpm6b	rno:192179	RCG49687, isoform CRA_f	Gpm6b	Glycoprotein m6b, isoform CRA_a
U03414	16.2937	15.2788	1.0149	0.0623051	0.351815	-4.73372	16.2089	16.2517	16.2089	16.5052	15.7665	15.689	15.9686	13.6911	Olfm1	rno:93667	Noelin	Olfm1	Noelin
FQ211871	10.7007	12.1814	-1.48072	0.0625034	0.352731	-4.73679	12.0714	9.31356	12.0619	9.35607	12.1792	12.1931	12.2024	12.151	FQ211871
S82907	2.08468	4.06774	-1.98306	0.0625774	0.352945	-4.73793	1.57206	1.97678	2.3677	2.42219	5.79396	5.87337	1.79743	2.80622	S82907
BC099163	9.95864	10.1232	-0.164587	0.0627461	0.353693	-4.74053	9.98445	9.99763	9.95529	9.89719	10.0757	10.0726	10.2372	10.1073	Cdk13	rno:306998	Protein Cdk13	Cdk13	Putative uncharacterized protein
AB020614	7.28963	7.65576	-0.366126	0.0628569	0.353953	-4.74223	7.28651	7.28206	7.34972	7.24024	7.60679	7.91655	7.16646	7.93325	Prkcq	rno:85420	Protein kinase C theta type	Prkcq	Protein kinase C theta type
uc009mcw.1	11.0667	11.2696	-0.202913	0.0628647	0.353953	-4.74235	10.9445	11.1634	10.9803	11.1787	11.198	11.2413	11.2261	11.4132	uc009mcw.1
XR_141324.1	7.9864	7.61139	0.375019	0.063032	0.35445	-4.74491	7.66865	7.97708	7.96264	8.33724	7.78256	7.71978	7.23535	7.70785	XR_141324.1
X95850	12.6442	12.8609	-0.216707	0.0631054	0.35445	-4.74603	12.7729	12.6696	12.6323	12.502	12.779	12.9811	12.9714	12.7122	X95850
uc009amf.1	12.9723	12.6874	0.284888	0.0631781	0.35445	-4.74714	12.9778	12.825	13.1328	12.9536	12.7913	12.7237	12.8835	12.3512	uc009amf.1
uc007qbq.1	12.2686	12.4966	-0.227984	0.0631857	0.35445	-4.74726	12.292	12.3864	12.0366	12.3596	12.5115	12.4955	12.3601	12.6195	uc007qbq.1
uc011xep.1	13.979	13.7087	0.270358	0.0632597	0.35445	-4.74839	13.899	14.1693	13.7735	14.0743	13.7218	13.7252	13.483	13.9047	uc011xep.1
FQ234788	8.9391	9.40991	-0.470807	0.0633043	0.35445	-4.74907	9.41551	8.57217	9.24744	8.5213	9.56743	9.5076	9.28896	9.27565	FQ234788
FQ226253	6.48264	6.70654	-0.223895	0.0633398	0.35445	-4.74961	6.51544	6.62882	6.33268	6.45363	6.55768	6.64079	6.88125	6.74643	FQ226253
M94721	12.438	12.6791	-0.24117	0.0633408	0.35445	-4.74962	12.5378	12.386	12.4478	12.3803	12.5318	12.6311	12.5858	12.9679	Arhgap35	rno:306400	Rho GTPase-activating protein 35	Arhgap35	Rho GTPase-activating protein 35
XR_085973.2	10.0279	9.76067	0.267197	0.0633544	0.35445	-4.74983	10.0994	10.1304	9.96263	9.91909	9.57318	9.58238	9.86443	10.0227	XR_085973.2
FQ221513	13.1873	13.3858	-0.198525	0.063372	0.35445	-4.7501	13.2918	13.1417	13.2184	13.0973	13.4052	13.3776	13.5298	13.2308	FQ221513
FQ220706	12.0614	12.4511	-0.389685	0.0633938	0.35445	-4.75043	11.9126	12.5251	11.909	11.8991	12.7335	12.4763	12.1514	12.4434	FQ220706
AF030090	6.19855	7.3758	-1.17725	0.0634182	0.35445	-4.7508	6.31293	6.16041	6.21638	6.10447	7.94514	6.90238	8.76973	5.88593	AF030090
FQ226371	2.29519	1.017	1.27818	0.0634241	0.35445	-4.75089	1.00549	2.32241	1.67481	4.17803	1.01094	1.01742	1.01573	1.02392	FQ226371
FQ232603	9.03797	9.34459	-0.306614	0.0635818	0.354781	-4.75328	8.97105	9.38127	8.78155	9.01801	9.30896	9.15688	9.5162	9.39631	FQ232603
AF007818	2.73123	4.68101	-1.94978	0.0636233	0.354781	-4.75391	1.35422	4.50346	1.44214	3.6251	5.45901	5.35365	2.62789	5.2835	Lepr	rno:24536	Leptin receptor	Lepr	Leptin receptor
FQ235061	8.30787	8.57244	-0.26457	0.0636768	0.354781	-4.75472	8.25277	8.6002	8.16171	8.2168	8.37339	8.6002	8.63873	8.67744	FQ235061
PL00175M13	4.96441	5.20998	-0.24557	0.0637115	0.354781	-4.75525	4.97312	4.79088	4.90873	5.18493	5.29378	5.30382	5.23698	5.00535	PL00175M13
FQ235101	6.40515	6.72409	-0.318938	0.0637308	0.354781	-4.75554	6.77182	6.30626	6.39228	6.15025	6.92305	6.75652	6.67006	6.54673	FQ235101
FQ211116	1.4979	1.16072	0.337174	0.0637311	0.354781	-4.75555	1.3321	1.98264	1.4117	1.26515	1.13136	1.15375	1.19174	1.16605	FQ211116
uc007kvk.1	13.4765	13.7955	-0.318913	0.0637727	0.354781	-4.75618	13.4746	13.6825	13.4149	13.3341	13.7969	13.8966	13.426	14.0623	uc007kvk.1
AF539701	9.67688	11.5882	-1.91129	0.0637735	0.354781	-4.75619	9.71544	10.2561	9.3534	9.38257	13.2763	13.1632	9.10428	10.809	Ace	rno:24310	Protein Ace3	Ace	Angiotensin-converting enzyme
PX00161H21	10.9007	11.3555	-0.45477	0.0638904	0.355229	-4.75795	10.7598	11.2433	10.815	10.7846	10.9698	11.0731	11.546	11.833	PX00161H21
BC092596	3.30683	2.66928	0.637546	0.0639285	0.355239	-4.75853	3.60408	2.76911	3.33178	3.52234	3.33453	2.77225	2.57981	1.99055	LOC290071		Similar to T-cell receptor alpha chain V and C regions (TRA29)
uc011ycf.1	9.73537	10.0974	-0.361985	0.0639918	0.355389	-4.75948	9.97104	9.60237	9.84141	9.52667	10.0576	10.0764	9.77027	10.4851	uc011ycf.1
FQ228191	8.89577	8.51522	0.380555	0.0640443	0.355479	-4.76027	8.91048	9.17439	8.7142	8.78402	8.61988	8.78758	8.60615	8.04727	FQ228191
FQ209850	5.50887	5.77503	-0.266165	0.0641448	0.355835	-4.76178	5.79886	5.33531	5.34449	5.55681	5.81081	5.63889	5.89447	5.75598	Uox	rno:114768	Uricase	Uox	Uricase
BC086336	10.2268	10.4824	-0.255595	0.0643807	0.356833	-4.76532	10.2572	10.2995	10.1902	10.1602	10.2799	10.3469	10.7755	10.5272	Ing1	rno:306626	Inhibitor of growth protein	Ing1	Putative uncharacterized protein
FQ209509	10.5337	10.2059	0.327796	0.0643977	0.356833	-4.76557	10.283	10.3973	10.6691	10.7852	10.2522	10.1698	10.4654	9.93606	LOC685707		Protein LOC685707	Nav1	Putative uncharacterized protein
BC086450	7.5601	6.64553	0.914571	0.0646787	0.357721	-4.76976	7.5329	7.62839	7.41265	7.66646	6.87672	6.94176	7.51002	5.25363	LOC102546462		uncharacterized LOC102546462
M96375	14.0724	14.2694	-0.196912	0.0647068	0.357721	-4.77018	14.0078	13.9561	14.1315	14.1944	14.1302	14.3608	14.3236	14.2629	Nrxn1	rno:60391	Neurexin-1-beta	Nrxn1	Neurexin-1-beta
uc009icf.2	9.61588	9.94302	-0.327141	0.064729	0.357721	-4.77051	9.49786	9.73857	9.69916	9.52794	9.73482	9.71898	9.96467	10.3536	uc009icf.2
AB190503	4.13922	4.49608	-0.356861	0.064739	0.357721	-4.77066	4.28739	3.99806	4.01666	4.25479	4.53026	4.44694	4.89324	4.1139	Mpp3	rno:114202	MAGUK p55 subfamily member 3	Mpp3	MAGUK p55 subfamily member 3
FQ224709	11.0559	11.2517	-0.195756	0.064741	0.357721	-4.77069	11.0399	11.2002	10.9559	11.0277	11.4035	11.1614	11.2324	11.2094	FQ224709
BC081831	6.4208	6.8135	-0.392693	0.0647937	0.357796	-4.77148	6.66594	6.40148	6.51411	6.10168	6.95476	6.89965	6.34771	7.05187	Npr1	rno:24603	Atrial natriuretic peptide receptor 1	Npr1	Atrial natriuretic peptide receptor 1
FQ234519	8.99282	9.21461	-0.221796	0.0648633	0.357796	-4.77251	9.03772	9.06455	8.82226	9.04674	9.02816	9.16757	9.32214	9.34058	FQ234519
BC168650	11.8638	11.5317	0.332101	0.0648949	0.357796	-4.77298	11.6707	12.2468	11.6102	11.9276	11.5035	11.368	11.5279	11.7276	Acad10	rno:304500	RGD1310159 protein	Acad10	Acyl-CoA dehydrogenase family member 10
uc009rwz.1	4.56013	4.99918	-0.439051	0.0649009	0.357796	-4.77307	4.60587	4.98805	4.60335	4.04323	4.69516	5.11261	4.97099	5.21796	uc009rwz.1
FQ233970	7.50333	7.80934	-0.30601	0.0649431	0.357827	-4.77369	7.58965	7.85664	7.21846	7.34855	7.77936	7.70023	7.88638	7.87137	FQ233970
XR_140985.1	12.5306	12.3004	0.230163	0.0649806	0.357832	-4.77425	12.6739	12.3372	12.6679	12.4434	12.1616	12.3752	12.2788	12.386	XR_140985.1
AF473843	6.78001	7.36671	-0.586695	0.0650829	0.358194	-4.77576	7.37581	6.4704	7.16959	6.10424	7.33945	7.53007	7.45119	7.14611	AF473843
uc012fxw.1	6.97161	7.20127	-0.229663	0.0651516	0.35837	-4.77678	7.13482	6.81356	6.96108	6.97699	7.34972	7.30116	7.10823	7.046	uc012fxw.1
uc011wty.1	9.79223	10.018	-0.225806	0.0653194	0.358912	-4.77925	9.84791	9.73523	9.86724	9.71853	9.86641	9.95087	9.98287	10.272	uc011wty.1
uc009nja.1	8.3222	8.55631	-0.234111	0.0653234	0.358912	-4.77931	8.51324	8.24831	8.41696	8.1103	8.65208	8.58493	8.56675	8.4215	uc009nja.1
uc.12+	7.22432	6.99693	0.227397	0.0654089	0.359161	-4.78057	7.24582	7.35533	7.13597	7.16017	7.00528	7.21484	6.95667	6.81091	uc.12+
uc008gal.1	9.98941	10.1471	-0.157653	0.0654423	0.359161	-4.78106	10.0173	10.0309	9.91163	9.99782	10.0915	10.1047	10.1855	10.2066	uc008gal.1
FQ234472	7.42802	7.13847	0.289553	0.0654964	0.359257	-4.78186	7.41509	7.43273	7.38808	7.47618	7.23559	7.32881	7.25544	6.73403	FQ234472
uc012hrl.1	4.10496	4.50742	-0.402461	0.0655371	0.359278	-4.78246	4.17298	4.47418	3.59709	4.17559	4.65095	4.24088	4.55753	4.58033	uc012hrl.1
uc.402+	1.73814	2.17333	-0.435186	0.0656158	0.359508	-4.78361	1.75807	1.74853	1.87006	1.57591	2.07679	2.76766	2.1116	1.73727	uc.402+
FQ224312	3.74355	4.5907	-0.847144	0.0656622	0.359561	-4.78429	4.10043	3.9514	3.70999	3.21239	4.22092	3.9337	4.42536	5.78281	FQ224312
FQ235203	11.4998	11.7997	-0.299924	0.0657126	0.359636	-4.78503	11.5154	11.5217	11.5202	11.4419	11.7156	12.0515	11.4328	11.9989	FQ235203
FQ226060	14.0393	14.3908	-0.351463	0.0658006	0.359916	-4.78632	14.1004	14.0454	14.167	13.8445	14.1525	14.1392	14.4482	14.8233	Pak1	rno:29431	Serine/threonine-protein kinase PAK 1	Pak1	Non-specific serine/threonine protein kinase
uc008hdh.1	10.9079	10.7313	0.176554	0.0659394	0.359964	-4.78834	10.8691	10.8904	10.8975	10.9745	10.6514	10.6252	10.8299	10.8187	uc008hdh.1
FQ226343	9.37448	9.60303	-0.228552	0.0660153	0.359964	-4.78945	9.38187	9.55309	9.35173	9.21121	9.52794	9.49514	9.58713	9.80191	FQ226343
XR_141231.1	1.417	2.42612	-1.00912	0.0660224	0.359964	-4.78955	1.20607	2.24514	1.0746	1.14218	1.12694	3.2021	2.37402	3.0014	XR_141231.1
FQ211726	4.68921	4.99773	-0.308512	0.0660241	0.359964	-4.78958	4.72063	4.5471	4.63263	4.85649	4.71195	5.06731	5.33655	4.87509	FQ211726
FQ230311	6.35971	6.64447	-0.284763	0.0660297	0.359964	-4.78966	6.26977	6.17672	6.45503	6.5373	6.54673	6.60741	6.47053	6.95321	FQ230311
FQ226435	2.7997	1.21952	1.58018	0.0660529	0.359964	-4.79	1.32678	3.68891	1.4151	4.76803	1.39138	1.20578	1.19473	1.08622	FQ226435
XR_106145.1	8.17173	7.97716	0.194565	0.0660671	0.359964	-4.7902	7.99512	8.18236	8.18265	8.32679	7.94313	8.04885	7.92131	7.99536	XR_106145.1
FQ212574	13.8684	14.1085	-0.240121	0.0661571	0.360254	-4.79151	13.7624	13.9614	13.9731	13.7766	14.0083	14.0248	14.0236	14.3772	Pcnp	rno:288165	PEST proteolytic signal-containing nuclear protein	Pcnp	PEST proteolytic signal-containing nuclear protein
FQ234638	9.23802	9.43326	-0.195239	0.0662304	0.360453	-4.79258	9.20697	9.19238	9.30098	9.25173	9.30192	9.3692	9.43423	9.62767	FQ234638
XR_140552.1	8.64587	7.81607	0.8298	0.0664171	0.361096	-4.79529	7.86461	9.04349	8.19676	9.47862	8.25823	8.20003	7.53869	7.26734	XR_140552.1
BC091440	10.9741	11.3736	-0.399539	0.0664224	0.361096	-4.79536	11.0122	11.1271	10.9201	10.8368	11.4709	11.4597	10.824	11.7398	Golim4	rno:310526	Golgi integral membrane protein 4	Golim4	Golgi integral membrane protein 4
U89530	1.69835	2.40584	-0.707497	0.0664965	0.361298	-4.79643	1.42249	1.62226	1.51747	2.23115	1.76088	1.91479	2.88723	3.06047	Ttn	rno:84015	Protein Ttn
BC098851	9.516	9.32267	0.193337	0.0667049	0.361677	-4.79944	9.41883	9.48174	9.4763	9.68713	9.29592	9.34855	9.21957	9.42662	Usp24	rno:313427	Ubiquitin carboxyl-terminal hydrolase	Usp24	Ubiquitin carboxyl-terminal hydrolase 24
FQ226520	8.99932	9.22407	-0.224755	0.0667066	0.361677	-4.79947	8.95043	9.22394	8.78332	9.03958	9.16325	9.24257	9.2961	9.19438	FQ226520
XR_085839.2	9.3781	9.54551	-0.167412	0.0667583	0.361677	-4.80021	9.35261	9.31035	9.49629	9.35313	9.48116	9.53378	9.53925	9.62785	LOC100364980		mCG22323-like
FQ228027	13.8732	13.5609	0.31233	0.0667586	0.361677	-4.80022	13.7997	13.9029	13.7343	14.0558	13.8056	13.7725	13.2561	13.4093	Myh9	rno:25745	Nonmuscle myosin heavy chain-A	Myh9	Myh9 protein
DQ223059	9.91721	10.464	-0.546779	0.0667969	0.361677	-4.80077	10.1946	9.48301	9.96166	10.0295	10.3285	9.87311	11.0375	10.6169	DQ223059
FQ226268	7.69924	7.47895	0.220286	0.0668097	0.361677	-4.80095	7.68009	7.90146	7.68717	7.52824	7.4626	7.36245	7.47129	7.61947	FQ226268
XR_086017.2	9.28473	9.78051	-0.495783	0.06685	0.361677	-4.80153	9.68822	8.98694	9.74642	8.71734	9.64895	9.83705	9.80657	9.82948	XR_086017.2
FQ232979	10.6192	10.9481	-0.32887	0.0668621	0.361677	-4.80171	10.8098	10.4353	10.9306	10.3011	10.9226	10.7767	11.0417	11.0513	Rnf144a	rno:500636	Similar to mKIAA0161 protein (Predicted), isoform CRA_b	Rnf144a	E3 ubiquitin-protein ligase RNF144A
XR_005443.2	13.2629	13.4343	-0.171319	0.0669552	0.361785	-4.80304	13.3194	13.3003	13.2947	13.1374	13.375	13.3745	13.5065	13.4811	XR_005443.2
XR_009635.2	9.65557	9.83984	-0.184275	0.0669561	0.361785	-4.80306	9.67247	9.54883	9.69323	9.70775	9.88563	9.70557	9.80508	9.96309	XR_009635.2
ZX00041B22	13.7228	13.2316	0.491193	0.0670665	0.362049	-4.80464	14.0412	13.4041	13.9169	13.529	13.5394	13.4021	13.366	12.6188	ZX00041B22
BC091339	10.0665	10.2246	-0.158125	0.0670993	0.362049	-4.80511	10.1467	10.0141	10.0669	10.0382	10.1686	10.1815	10.2902	10.2581	Fancm		Uncharacterized protein
FQ214286	4.69892	5.27442	-0.575499	0.0671159	0.362049	-4.80535	4.74165	4.80219	4.77061	4.48121	4.8952	5.0172	5.02649	6.15877	FQ214286
AF239157	11.7899	12.3463	-0.556349	0.0674948	0.36376	-4.81075	11.7672	11.1886	12.1851	12.0189	12.6817	12.5515	12.3701	11.7818	Rasd1	rno:64455	Dexamethasone-induced Ras-related protein 1	Rasd1	Dexamethasone-induced Ras-related protein 1
FQ226704	7.69514	7.97797	-0.282827	0.0675455	0.36376	-4.81148	8.02964	7.66123	7.71191	7.37778	7.98116	7.95005	8.03275	7.94791	FQ226704
FQ227150	8.83588	9.01923	-0.18335	0.0675731	0.36376	-4.81187	8.94035	8.75907	8.76949	8.87461	9.08166	9.07047	9.05212	8.87269	FQ227150
XR_108232.1	16.872	16.6876	0.184473	0.0677578	0.36376	-4.81449	16.8604	16.8776	16.8014	16.9488	16.8288	16.6604	16.5432	16.7179	XR_108232.1
uc012cim.1	10.5193	10.9798	-0.460567	0.0677783	0.36376	-4.81478	10.6121	10.6728	10.4487	10.3435	10.715	10.8116	10.7297	11.6632	uc012cim.1
U01345	5.04067	4.69629	0.344379	0.0677999	0.36376	-4.81508	4.92846	5.00683	4.94271	5.28468	4.93449	4.62758	4.29532	4.92777	Nat1	rno:116631	Arylamine N-acetyltransferase 1	Nat1	Arylamine N-acetyltransferase 1
uc012akh.1	5.32683	5.60659	-0.279761	0.0678019	0.36376	-4.81511	5.27062	5.38073	5.42325	5.23271	5.55611	5.34134	5.94639	5.58251	uc012akh.1
BC158638	2.82173	1.6593	1.16243	0.0678197	0.36376	-4.81536	1.87319	3.11053	1.82531	4.47787	1.49819	1.76042	1.84868	1.52991	Atp8b4	rno:311396	Protein Atp8b4	Atp8b4	Phospholipid-translocating ATPase
XR_142415.1	6.38197	6.67837	-0.2964	0.0678647	0.36376	-4.816	6.59148	6.21064	6.09362	6.63211	6.75505	6.56969	6.76776	6.62096	XR_142415.1
XR_141160.1	7.50254	7.22531	0.277223	0.0678652	0.36376	-4.81601	7.66243	7.35944	7.48231	7.50596	7.09134	7.03352	7.55246	7.22393	XR_141160.1
FQ227557	3.55012	3.91528	-0.365159	0.067887	0.36376	-4.81632	3.49613	3.8823	3.07269	3.74936	3.97975	3.77496	3.90488	4.00151	FQ227557
uc008kuq.1	13.7534	13.9292	-0.175837	0.0679051	0.36376	-4.81657	13.7538	13.8879	13.7133	13.6587	13.8587	14.0087	13.9595	13.89	uc008kuq.1
FQ214383	14.714	15.1268	-0.412803	0.0679173	0.36376	-4.81675	14.9874	14.8697	14.6672	14.3316	15.1274	15.0162	14.8072	15.5563	FQ214383
FQ228177	7.49364	7.74873	-0.255085	0.0679539	0.36376	-4.81726	7.63389	7.41522	7.53738	7.38808	7.56226	7.60189	8.0023	7.82847	FQ228177
FQ233016	8.56264	8.32019	0.242457	0.0679976	0.363788	-4.81788	8.52246	8.49504	8.53919	8.69388	8.44414	8.37899	8.43346	8.02416	FQ233016
FQ228287	8.67442	8.8513	-0.176886	0.0680335	0.363788	-4.81839	8.63833	8.80613	8.57195	8.68126	8.84054	8.84698	8.77389	8.9438	FQ228287
PX00145F15	5.06853	5.41517	-0.346637	0.0682038	0.364009	-4.82079	5.18407	5.03982	4.96997	5.08026	5.16154	5.15233	5.47962	5.86718	PX00145F15
FQ219612	7.47626	9.83207	-2.35581	0.0682096	0.364009	-4.82087	7.35975	7.57787	7.46328	7.50414	12.3625	11.7492	7.4715	7.74507	F5	rno:304929	Protein F5	F5	Coagulation factor V
FQ223510	14.0697	13.5655	0.504218	0.0682381	0.364009	-4.82127	14.0263	13.9815	13.9629	14.308	13.8116	13.7369	13.9029	12.8104	Lyst	rno:85419	Protein Lyst	Lyst	Lysosomal-trafficking regulator
L04527	5.42529	5.64144	-0.216143	0.0682592	0.364009	-4.82157	5.44386	5.49814	5.5318	5.22737	5.75696	5.70207	5.62856	5.47816	Hes1	rno:29577	Transcription factor HES-1	Hes1	Transcription factor HES-1
DQ266369	6.12219	4.96509	1.1571	0.068261	0.364009	-4.82159	6.82274	6.61725	5.66524	5.38351	4.88501	5.4957	5.94448	3.53518	Cyp19a1	rno:25147	Cytochrome P450 family 19 subfamily a	Cyp19a1	Aromatase
FQ226350	3.30756	2.38422	0.923339	0.0683543	0.36428	-4.8229	3.69163	2.51765	4.15816	2.8628	2.93135	1.48567	2.84386	2.27601	FQ226350
XR_008910.3	4.83552	4.39659	0.438933	0.0683863	0.36428	-4.82335	4.62513	4.74679	4.75741	5.21277	3.92082	4.5193	4.82345	4.3228	XR_008910.3
FQ235108	7.56563	7.83196	-0.266328	0.0684415	0.364329	-4.82413	7.78057	7.672	7.48866	7.32129	7.61947	7.86291	7.88779	7.95765	FQ235108
uc.441+	2.19229	1.85204	0.340254	0.0685106	0.364329	-4.82509	2.21113	2.38499	2.36249	1.81055	1.56747	1.87508	1.8749	2.0907	uc.441+
uc007hrz.1	16.2671	16.4248	-0.157749	0.0685307	0.364329	-4.82538	16.2147	16.3345	16.2454	16.2736	16.3844	16.4201	16.3744	16.5204	uc007hrz.1
uc.2+	4.97683	5.69882	-0.721997	0.068595	0.364329	-4.82628	5.62087	5.1898	4.85982	4.23681	6.00903	6.22635	5.08203	5.47788	uc.2+
FQ215101	11.1057	11.9201	-0.81438	0.0686097	0.364329	-4.82648	11.1437	11.1883	11.2531	10.8379	11.3533	11.1705	12.0835	13.0732	Pvalb	rno:25269	Parvalbumin alpha	Pvalb	Parvalbumin alpha
FQ211584	9.99281	10.8046	-0.811821	0.068619	0.364329	-4.82661	10.139	10.6373	9.82775	9.36714	9.82775	10.7667	11.3245	11.2996	FQ211584
FQ233395	8.38024	8.14361	0.236634	0.0687048	0.364587	-4.82781	8.28735	8.51609	8.30362	8.4139	8.29603	8.19585	8.20474	7.8778	FQ233395
XR_141102.1	3.97805	3.58088	0.397174	0.0688644	0.365206	-4.83004	3.70121	3.96604	4.18735	4.05761	3.88172	3.5729	3.78446	3.08442	XR_141102.1
XR_009637.2	12.5062	12.6829	-0.176633	0.0688962	0.365206	-4.83048	12.6041	12.4711	12.3774	12.5724	12.7364	12.7396	12.6431	12.6123	Sltm		Uncharacterized protein
AF504920	15.4142	15.6289	-0.214647	0.0691097	0.365519	-4.83345	15.4999	15.293	15.463	15.401	15.6076	15.4572	15.6117	15.8389	ND3	rno:26199	NADH dehydrogenase subunit 3
FQ234965	6.47222	6.74709	-0.274874	0.0691241	0.365519	-4.83365	6.66707	6.11515	6.54069	6.56596	6.6655	6.67811	6.77274	6.87202	FQ234965
uc008eaj.1	3.84793	4.0894	-0.241468	0.0691286	0.365519	-4.83371	3.59657	4.00782	3.8779	3.90945	3.91588	4.07384	4.21548	4.1524	uc008eaj.1
FQ232788	5.67305	6.13549	-0.462436	0.0691468	0.365519	-4.83396	5.81298	6.07422	5.54873	5.25629	6.12502	6.43352	5.66629	6.31714	FQ232788
AY321328	5.286	5.06706	0.218938	0.0693165	0.365519	-4.83631	5.21544	5.12612	5.36249	5.43994	4.91678	5.13086	5.19856	5.02204	A4D0F6		Ac2-059
uc009nxr.1	10.406	10.6118	-0.205837	0.06933	0.365519	-4.8365	10.5691	10.2859	10.5263	10.2427	10.598	10.5924	10.5933	10.6636	uc009nxr.1
FQ227421	1.64623	1.28435	0.361876	0.069341	0.365519	-4.83665	1.43658	2.17926	1.55652	1.41256	1.22575	1.39264	1.29633	1.22269	FQ227421
FQ228563	8.16051	7.84367	0.316835	0.0694516	0.365519	-4.83818	7.96991	8.33063	8.17759	8.1639	7.73372	7.8191	7.58611	8.23577	FQ228563
FQ220519	6.48484	6.01811	0.466729	0.0695288	0.365519	-4.83924	6.09056	7.03068	6.15716	6.66093	5.79984	5.90589	6.28913	6.07757	FQ220519
FQ216301	7.09894	7.28663	-0.187691	0.0695361	0.365519	-4.83935	7.16646	7.09771	7.10518	7.0264	7.26203	7.1177	7.41589	7.35089	RGD1562200	rno:363471	Protein RGD1562200	Pnpla3	Patatin-like phospholipase domain-containing protein 3
FQ213860	9.82747	12.0981	-2.27064	0.0695413	0.365519	-4.83942	9.23053	11.2872	9.23383	9.55831	11.8991	12.9314	9.04429	14.5177	FQ213860
XR_085707.1	7.12475	6.74317	0.38158	0.0695553	0.365519	-4.83961	6.92794	7.42951	6.77886	7.36269	6.67874	6.45166	6.87598	6.96629	XR_085707.1
DQ813342	6.10916	6.651	-0.541836	0.0695604	0.365519	-4.83968	5.71757	6.08206	6.41951	6.21751	7.08943	6.89425	6.67141	5.9489	RT1-M6-1	rno:414785	MHC class Ib antigen	Gm10499	predicted gene 10499
FQ226045	6.3552	6.14208	0.213122	0.069573	0.365519	-4.83985	6.3573	6.36123	6.27148	6.43079	5.9471	6.28066	6.05698	6.28358	FQ226045
FQ225964	6.46662	6.16428	0.302337	0.0695915	0.365519	-4.84011	6.31383	6.64667	6.21956	6.68641	6.1149	6.34667	5.9301	6.26543	FQ225964
PX00210C23	9.03962	9.36401	-0.324392	0.069592	0.365519	-4.84012	9.21668	8.98793	9.0861	8.86777	9.07984	9.22823	9.39583	9.75215	PX00210C23
FQ232885	5.42126	7.27889	-1.85763	0.0696213	0.365519	-4.84052	7.17277	3.86095	7.20058	3.45074	7.18748	7.30963	7.19954	7.4189	FQ232885
XR_085741.1	6.41191	6.69865	-0.286736	0.069628	0.365519	-4.84061	6.54972	6.42402	6.49977	6.17413	6.38646	6.74097	6.91491	6.75224	LOC100125377		Uncharacterized protein
FQ231920	7.22311	7.46775	-0.244644	0.0696937	0.365668	-4.84152	7.4354	7.2837	7.23379	6.93953	7.36224	7.46725	7.47406	7.56746	FQ231920
uc008xql.1	8.86576	9.50224	-0.636477	0.0698127	0.366095	-4.84315	9.54758	8.28431	9.36297	8.26819	9.53041	9.45493	9.57684	9.44678	uc008xql.1
FQ227591	8.82873	9.10193	-0.273206	0.0700178	0.366579	-4.84596	8.79822	8.96739	8.71824	8.83107	9.01705	8.84344	9.13204	9.4152	FQ227591
XR_086064.2	8.74154	8.56474	0.176798	0.0700204	0.366579	-4.846	8.75558	8.64783	8.70493	8.85781	8.54739	8.59883	8.45553	8.65721	XR_086064.2
FQ222081	10.0932	10.3474	-0.25414	0.070023	0.366579	-4.84603	10.2648	10.2705	9.8044	10.0333	10.2422	10.3437	10.3595	10.4441	FQ222081
uc.470+	3.84507	2.88419	0.960871	0.0701013	0.366579	-4.8471	3.91953	3.81375	4.70455	2.94243	2.67575	3.09411	3.80097	1.96595	uc.470+
FQ211853	1.62272	2.06973	-0.447016	0.0701195	0.366579	-4.84735	1.50134	1.4326	1.90584	1.65109	1.76524	2.67493	1.79534	2.04342	FQ211853
FQ226751	6.33863	6.0989	0.239731	0.0701594	0.366579	-4.8479	6.25125	6.57103	6.28818	6.24407	6.08468	6.17196	5.89326	6.24571	FQ226751
XR_141551.1	7.07597	7.78671	-0.710742	0.0701806	0.366579	-4.84819	7.85785	6.54611	7.59388	6.30604	7.82566	7.71136	7.93051	7.67932	XR_141551.1
X80522	3.26075	2.69241	0.568336	0.0702092	0.366579	-4.84858	3.1222	3.66019	2.80397	3.45662	2.93252	2.4922	2.12602	3.21891	X80522
FQ233571	5.50433	5.94136	-0.437028	0.0702648	0.366579	-4.84934	5.55926	5.82457	5.44187	5.19164	6.29627	6.23162	5.54948	5.68808	FQ233571
FQ228600	8.83502	9.02573	-0.19071	0.0702797	0.366579	-4.84954	8.93551	8.64835	8.85624	8.89998	8.96138	9.07553	8.96759	9.09841	FQ228600
AJ877234	8.07793	7.80567	0.27226	0.0705167	0.367619	-4.85276	8.10331	8.01828	8.0914	8.09874	7.63468	8.17527	7.62164	7.7911	AJ877234
uc007yqa.1	8.481	8.71282	-0.231819	0.0705561	0.367628	-4.8533	8.57636	8.47315	8.36189	8.5126	8.61697	8.62318	8.61756	8.99356	uc007yqa.1
BC167100	5.42455	5.73088	-0.306328	0.0707162	0.368267	-4.85547	5.69814	5.32958	5.37141	5.29909	6.05504	5.76194	5.4957	5.61084	Ankhd1	rno:100529260	Protein Ankhd1	Ankhd1	Protein Ankhd1
FQ223635	13.5696	13.3063	0.263303	0.0707857	0.368293	-4.85641	13.4855	13.4552	13.7325	13.6051	13.3804	13.426	13.434	12.9846	FQ223635
FQ233100	9.30567	9.6167	-0.311026	0.0707966	0.368293	-4.85656	9.28144	9.61371	9.27856	9.04898	9.45001	9.55633	9.54329	9.91716	FQ233100
BC098847	12.9868	13.2197	-0.232958	0.071069	0.36916	-4.86023	13.0551	13.1162	13.0065	12.7693	13.0252	13.1972	13.3538	13.3026	BC098847
BC090002	5.54371	5.1776	0.366108	0.0710934	0.36916	-4.86056	5.14426	5.88972	5.35735	5.78353	5.04321	5.10522	5.35997	5.20202	BC090002
XR_140539.1	3.82544	3.23559	0.589847	0.0710935	0.36916	-4.86056	3.61724	3.67369	4.4148	3.59601	3.17305	2.55638	3.51537	3.69756	XR_140539.1
PX00074L08	13.8187	14.06	-0.241335	0.0711534	0.36916	-4.86137	13.9614	13.7294	13.811	13.7729	13.9174	13.9815	14.352	13.9893	PX00074L08
XR_086286.2	14.4398	14.7261	-0.286234	0.0711897	0.36916	-4.86186	14.5072	14.5259	14.5628	14.1634	14.5826	14.7082	14.5854	15.0281	XR_086286.2
FQ228271	6.33024	6.62402	-0.293779	0.0711898	0.36916	-4.86186	6.10894	6.5931	6.41655	6.20238	6.45974	6.55084	6.58585	6.89965	FQ228271
FQ227039	6.66434	6.44826	0.21608	0.0713301	0.369577	-4.86375	6.68569	6.71804	6.53275	6.72089	6.37864	6.24968	6.56735	6.59738	FQ227039
uc012bwj.1	2.63417	3.51131	-0.877136	0.0713457	0.369577	-4.86395	2.97806	3.52409	1.50134	2.5332	2.90576	3.45244	3.8255	3.86154	uc012bwj.1
FQ232055	6.76553	7.13525	-0.36972	0.0714396	0.369867	-4.86521	7.17094	6.66738	6.9203	6.30349	7.20058	7.10518	7.01068	7.22455	FQ232055
AF196206	1.53847	2.10328	-0.564811	0.0717196	0.370759	-4.86896	1.13374	2.25647	1.04123	1.72245	2.30647	1.86834	1.939	2.29933	AF196206
U83666	2.46283	1.67467	0.788154	0.0717199	0.370759	-4.86896	2.44632	1.4387	2.45003	3.51625	1.83512	1.79271	1.61792	1.45294	Bub1b	rno:171576	Protein Bub1b	Bub1b	Putative uncharacterized protein
FQ234839	7.1147	7.30315	-0.188447	0.0717519	0.370759	-4.86939	7.30045	7.13176	7.0666	6.95998	7.31363	7.269	7.29469	7.33526	FQ234839
FQ231603	5.82197	5.50285	0.319122	0.0717951	0.370759	-4.86996	5.71364	6.08645	5.74728	5.74051	5.50465	5.59949	5.1348	5.77245	FQ231603
PX00654G16	13.9876	14.3142	-0.326561	0.0718014	0.370759	-4.87005	14.2224	13.6973	14.1959	13.8349	14.1342	14.2216	14.3002	14.6006	PX00654G16
BC100646	12.7943	13.1157	-0.321334	0.0718764	0.37095	-4.87105	12.7718	12.5659	12.9866	12.8531	12.9413	12.9984	12.9996	13.5234	BC100646
BC168705	12.9136	13.0896	-0.176053	0.0720258	0.371052	-4.87303	13.0008	12.9161	12.9471	12.7903	13.1591	13.0186	13.1711	13.0097	RGD1561328	rno:315097	Cyhr1 protein	Cyhr1	Cysteine and histidine-rich protein 1
BC158860	1.85677	1.5373	0.319473	0.0720314	0.371052	-4.87311	1.97497	1.59779	2.23045	1.62387	1.49621	1.56842	1.67526	1.40929	Pde4c	rno:290646	cAMP-specific 3',5'-cyclic phosphodiesterase 4C	Pde4c	cAMP-specific 3',5'-cyclic phosphodiesterase 4C
FQ225613	4.1163	6.6706	-2.5543	0.0720336	0.371052	-4.87314	6.66646	1.79509	6.49171	1.51194	6.69723	6.67922	6.49562	6.81034	FQ225613
uc007czk.2	15.0127	14.4552	0.557487	0.0720478	0.371052	-4.87332	15.059	14.65	15.2534	15.0882	14.8072	14.673	14.7012	13.6393	uc007czk.2
FQ220939	5.1526	7.14776	-1.99516	0.0721478	0.371371	-4.87465	6.95157	3.24177	7.17897	3.23808	7.43936	7.19803	6.81963	7.13401	FQ220939
FQ225108	10.1877	9.90471	0.282969	0.0721866	0.371376	-4.87517	10.1527	10.0303	10.2151	10.3525	10.0504	9.88465	10.1136	9.57023	FQ225108
uc008ihi.1	3.97498	5.40557	-1.43059	0.0724749	0.372638	-4.87898	3.42322	3.62688	4.81562	4.03422	6.10663	5.41838	3.3541	6.74317	uc008ihi.1
FQ224550	8.29029	8.09461	0.195673	0.0725592	0.372638	-4.88009	8.33801	8.38448	8.26318	8.17548	8.05869	7.97107	8.27548	8.07321	LOC103690163		zinc finger protein 420
uc012eer.1	12.3768	12.2293	0.147499	0.0725678	0.372638	-4.8802	12.4095	12.3814	12.341	12.3752	12.264	12.1993	12.1632	12.2906	uc012eer.1
uc008hku.1	6.128	5.87197	0.256029	0.0726328	0.372638	-4.88106	6.01091	6.18723	6.02332	6.29053	5.59184	5.85812	5.99601	6.0419	uc008hku.1
FQ227542	7.99838	7.52309	0.475292	0.0726655	0.372638	-4.88149	8.23445	7.45661	8.40268	7.8998	7.69833	7.27819	7.26989	7.84595	Parp9	rno:303905	Protein Parp9	Parp9	Poly [ADP-ribose] polymerase 9
uc011yid.1	12.0328	12.2278	-0.195001	0.0726703	0.372638	-4.88155	11.9098	12.0982	12.0099	12.1131	12.0833	12.2163	12.2208	12.3906	uc011yid.1
XR_142208.1	16.1442	15.9781	0.166138	0.0727053	0.372638	-4.88201	16.0757	16.1576	16.0852	16.2582	16.0633	15.9552	15.9895	15.9043	XR_142208.1
U61743	6.05539	6.39269	-0.337296	0.0727544	0.372638	-4.88266	6.03454	6.25069	6.04983	5.88652	6.18698	6.41696	6.14209	6.82473	Dnah17	rno:287845	Protein Dnah17	Dnah17	Dynein heavy chain 17, axonemal
uc007wfo.1	12.8876	14.325	-1.43735	0.0728812	0.372638	-4.88432	13.2662	12.4199	13.1969	12.6675	15.0761	13.8408	15.9783	12.4048	uc007wfo.1
BC105763	10.01	10.2316	-0.221514	0.0728911	0.372638	-4.88445	10.0346	9.87682	10.1909	9.93796	10.1712	10.1541	10.1582	10.4428	RGD1311595	rno:309307	similar to KIAA2026 protein	9930021J03Rik	Protein 9930021J03Rik
uc009trq.1	7.69027	7.42985	0.26042	0.0728918	0.372638	-4.88446	7.77179	7.42577	7.84644	7.71706	7.42655	7.44278	7.63081	7.21925	uc009trq.1
FQ226071	4.2245	3.77257	0.451936	0.0729074	0.372638	-4.88466	4.53553	4.48919	3.87269	4.00061	3.68104	3.41706	4.24718	3.745	FQ226071
uc009mxc.1	7.48089	7.90327	-0.422375	0.0729619	0.372638	-4.88538	7.29811	7.68555	7.4491	7.49081	7.62852	7.8395	7.63036	8.51469	uc009mxc.1
S70804	2.70007	1.94494	0.75513	0.0729654	0.372638	-4.88542	2.61361	3.20473	2.88414	2.09782	2.88957	1.49571	1.37473	2.01976	S70804
uc009imr.2	13.2321	12.7842	0.447874	0.0730115	0.372679	-4.88603	13.3226	13.0431	13.2057	13.3571	12.8786	13.1939	12.935	12.1295	uc009imr.2
uc012duy.1	7.60769	6.32124	1.28646	0.0731173	0.373024	-4.88741	6.37832	8.89007	6.36643	8.79596	6.17598	6.21431	6.3629	6.53176	uc012duy.1
FQ211851	12.6815	13.1658	-0.484304	0.0732428	0.37347	-4.88905	12.9541	12.9421	12.7119	12.1178	12.7845	12.9692	13.3981	13.5114	Garnl3	rno:499783	Protein Garnl3
FQ231515	10.5589	10.7364	-0.177449	0.0733705	0.373925	-4.89071	10.6377	10.6789	10.4351	10.484	10.6978	10.6857	10.796	10.766	FQ231515
FQ233860	8.77129	8.95097	-0.179677	0.0734957	0.374369	-4.89234	8.8005	8.78901	8.65536	8.8403	8.86158	8.88003	8.96816	9.09412	FQ233860
BC088840	8.29342	7.75344	0.539982	0.073584	0.374407	-4.89349	7.96317	8.76381	7.85971	8.587	7.85725	8.05528	7.90319	7.19803	BC088840
FQ220940	5.2014	4.33404	0.867356	0.073595	0.374407	-4.89363	4.5361	6.13511	4.36801	5.76638	4.28398	4.69084	4.55571	3.80564	FQ220940
uc009tdb.1	6.0179	6.29375	-0.27585	0.073618	0.374407	-4.89393	6.1463	5.71808	6.01142	6.1958	6.38041	6.43376	6.30032	6.06051	uc009tdb.1
FQ223979	10.6891	11.5033	-0.814235	0.0737273	0.374666	-4.89535	10.5408	10.8224	10.6587	10.7344	12.1984	12.3464	10.6112	10.8572	Slc31a1	rno:171135	High affinity copper uptake protein 1	Slc31a1	High affinity copper uptake protein 1
BC099225	3.2947	2.79651	0.498198	0.0737612	0.374666	-4.89579	3.0359	3.70037	3.35591	3.08663	2.9268	3.31408	2.69716	2.24799	LOC290071		Similar to T-cell receptor alpha chain V and C regions (TRA29)
NR_024558.1	6.67999	6.00701	0.672983	0.0737952	0.374666	-4.89623	6.68837	6.39738	6.79174	6.84247	6.26905	6.89884	5.47607	5.38408	NR_024558.1
BC166570	8.37065	8.02271	0.347935	0.0738222	0.374666	-4.89658	8.47028	8.22538	8.40569	8.38124	8.11873	8.08037	8.35479	7.53697	BC166570
FQ213611	13.0665	13.3733	-0.306758	0.0739514	0.374792	-4.89825	13.2728	13.1997	12.9774	12.8164	13.2731	13.3003	13.2071	13.7127	FQ213611
uc.287+	3.21057	2.59828	0.612294	0.0739831	0.374792	-4.89865	3.46227	3.40087	3.21699	2.76216	2.97724	3.22241	2.20054	1.99293	uc.287+
FQ222140	9.98461	9.77823	0.20638	0.0740217	0.374792	-4.89915	9.97223	10.1095	9.86533	9.99143	9.68584	9.63818	9.83195	9.95696	Zfp952	rno:100360287	Protein Zfp952	Zfp952	Protein Zfp952
FQ213529	13.1631	13.6296	-0.466486	0.0740246	0.374792	-4.89919	13.309	13.1849	13.0265	13.132	13.2674	13.4335	13.4655	14.352	Kcna2	rno:25468	Potassium voltage-gated channel subfamily A member 2	Kcna2	Potassium voltage-gated channel subfamily A member 2
FQ226228	8.30392	8.52252	-0.218591	0.0740386	0.374792	-4.89937	8.34294	8.53263	8.11159	8.22854	8.58434	8.58729	8.44798	8.47045	FQ226228
FQ234274	7.78943	8.28235	-0.49292	0.0743429	0.375835	-4.90329	8.03941	8.01659	7.6503	7.45141	8.16657	8.23634	7.82355	8.90294	FQ234274
XR_140785.1	8.74523	8.46289	0.282342	0.0743497	0.375835	-4.90337	8.9713	8.67825	8.76695	8.56443	8.32334	8.50057	8.75921	8.26843	XR_140785.1
FQ223232	8.43483	7.30373	1.1311	0.0743599	0.375835	-4.90351	7.49789	9.23568	7.49229	9.51347	7.80482	7.86814	6.53623	7.00574	FQ223232
NR_045578.1	9.00503	8.84864	0.156391	0.074469	0.376192	-4.9049	8.99396	9.00463	9.0606	8.96093	8.73724	8.86239	8.92699	8.86795	NR_045578.1
NR_037590.1	11.4177	11.9865	-0.568833	0.0745139	0.376224	-4.90548	11.4383	11.5605	11.3538	11.3182	12.2724	12.2099	11.0715	12.3925	NR_037590.1
AY310158	4.54673	4.81161	-0.264878	0.0746141	0.376226	-4.90676	4.58734	4.27361	4.769	4.55698	4.92875	4.93619	4.77777	4.60373	Ac1576		Ac1576
XR_142042.1	10.7334	10.954	-0.220587	0.0747219	0.376226	-4.90814	10.6268	10.8043	10.5772	10.9254	11.0404	10.9685	11.0194	10.7878	XR_142042.1
BC091331	9.45934	7.77863	1.68071	0.0748205	0.376226	-4.9094	9.45319	9.41189	9.41688	9.5554	8.75532	8.24666	9.12203	4.99051	Moxd1	rno:294119	Protein Moxd1	Moxd1	DBH-like monooxygenase protein 1
FQ221453	11.0047	10.783	0.221771	0.0748414	0.376226	-4.90966	11.0934	10.918	11.0968	10.9107	10.7587	10.662	10.681	11.0301	Snx29	rno:689142	Protein Snx29	Snx29	Sorting nexin-29
BC161824	10.2936	10.6784	-0.38485	0.0748747	0.376226	-4.91009	10.2708	10.56	10.2455	10.098	10.405	10.5145	10.5891	11.2051	Haghl		Protein Haghl	Haghl	Hydroxyacylglutathione hydrolase-like protein
NR_038057.1	7.61	10.5166	-2.90664	0.0748776	0.376226	-4.91013	6.87973	9.7008	6.88652	6.97297	10.967	10.4831	6.68716	13.9293	NR_038057.1
uc.254+	1.68518	1.43566	0.24952	0.0748992	0.376226	-4.9104	1.67218	1.49176	2.00221	1.57456	1.40434	1.49002	1.5112	1.33708	uc.254+
NR_045556.1	8.51066	9.0116	-0.500936	0.0749104	0.376226	-4.91054	8.77071	8.55836	8.5672	8.14638	8.78309	8.89998	8.64989	9.71343	NR_045556.1
FQ230159	10.083	10.4323	-0.349301	0.0749351	0.376226	-4.91086	10.0671	10.3371	10.0539	9.87391	10.2995	10.1492	10.4107	10.8699	FQ230159
XR_141328.1	4.50914	4.71925	-0.210107	0.0749365	0.376226	-4.91088	4.60963	4.52798	4.54313	4.35581	4.50239	4.83134	4.77444	4.76882	XR_141328.1
uc012aqw.1	6.55999	6.01912	0.540861	0.0749654	0.376226	-4.91124	5.72438	6.68444	6.84197	6.98916	5.92397	6.18207	6.12435	5.84611	uc012aqw.1
BC107907	4.61291	4.29686	0.316043	0.074976	0.376226	-4.91138	4.68978	4.26404	4.9817	4.51609	4.12431	4.36764	4.37381	4.32169	BC107907
XR_142128.1	16.0077	16.4199	-0.412188	0.075125	0.376781	-4.91327	16.0482	16.1179	15.9182	15.9466	16.3744	16.3345	15.9655	17.0052	XR_142128.1
FQ212606	16.0825	15.6565	0.426002	0.075194	0.376934	-4.91415	16.1987	16.0031	16.1233	16.005	15.5668	16.0757	15.9182	15.0655	FQ212606
FQ232013	8.11328	9.01333	-0.90005	0.0752723	0.377133	-4.91514	8.21552	8.46757	7.92442	7.8456	9.0088	8.63151	8.06947	10.3435	Ebf1	rno:116543	Transcription factor COE1	Ebf3	Transcription factor COE3
PX00717G12	11.363	11.5572	-0.194108	0.0755033	0.377336	-4.91806	11.3917	11.1817	11.355	11.5239	11.4944	11.6314	11.4926	11.6102	PX00717G12
BC169041	12.1907	11.9186	0.272149	0.0755459	0.377336	-4.9186	12.1547	12.278	12.1305	12.1996	11.8676	11.8573	11.6654	12.2839	Triobp	rno:362956	Trio and actin binding protein isoform 1a	Triobp	TRIO and F-actin-binding protein
XR_086296.2	13.781	13.9916	-0.210656	0.0755753	0.377336	-4.91897	13.7364	13.7531	13.852	13.7823	14.1048	14.1502	13.7574	13.954	XR_086296.2
PL00066J03	2.50733	1.63369	0.873646	0.0756021	0.377336	-4.91931	3.38327	2.47079	2.52804	1.64723	1.05895	2.08161	1.05309	2.34109	PL00066J03
uc.482+	3.35657	2.39338	0.963187	0.0756134	0.377336	-4.91945	2.89684	3.74244	3.97935	2.80765	1.07442	3.14191	2.66281	2.69438	uc.482+
FQ228072	8.43193	8.64951	-0.217577	0.0756161	0.377336	-4.91949	8.42526	8.60384	8.32089	8.37773	8.71354	8.59023	8.47245	8.8218	FQ228072
uc008ojd.1	8.42577	9.1839	-0.758132	0.0756195	0.377336	-4.91953	8.17449	8.90667	8.18998	8.43194	8.58203	9.17237	8.70022	10.281	uc008ojd.1
uc.10+	1.58833	1.38271	0.205621	0.0756215	0.377336	-4.91955	1.57243	1.4463	1.81698	1.51759	1.34714	1.44091	1.44678	1.296	uc.10+
FQ226219	3.1301	3.81169	-0.681581	0.0757639	0.377854	-4.92135	3.19656	3.56551	3.04595	2.7124	2.98263	3.58755	4.16676	4.50979	FQ226219
XR_086204.2	7.6274	7.40129	0.226109	0.0758777	0.378228	-4.92278	7.45698	7.66294	7.5692	7.82047	7.35396	7.25381	7.58421	7.41319	XR_086204.2
FQ211622	14.6118	14.9004	-0.28864	0.0759773	0.378532	-4.92403	14.7841	14.615	14.6326	14.4153	14.6941	14.8534	14.7949	15.2592	Cpeb3	rno:309510	Protein Cpeb3
FQ232803	9.27284	9.47601	-0.203175	0.0760506	0.378689	-4.92495	9.36469	9.38492	9.25919	9.08254	9.36507	9.42254	9.51019	9.60625	FQ232803
BC166806	10.6861	10.8564	-0.170256	0.0760863	0.378689	-4.92539	10.8207	10.6246	10.6939	10.6053	10.8377	10.8101	10.9595	10.8182	Glcci1	rno:296884	RGD1563612 protein	Glcci1	Glucocorticoid-induced transcript 1 protein
FQ230431	9.08058	9.32669	-0.246106	0.0762596	0.379292	-4.92756	8.91503	9.3401	8.96433	9.10286	9.13229	9.36015	9.45823	9.35607	FQ230431
uc012hfu.1	3.9793	3.63634	0.342957	0.0763596	0.379292	-4.92881	3.86351	4.13432	3.82619	4.09318	3.69375	4.07107	3.3754	3.40514	uc012hfu.1
uc011xfh.1	5.23612	5.04482	0.191298	0.076385	0.379292	-4.92913	5.17294	5.29672	5.17984	5.29498	5.1066	5.03837	5.18032	4.85398	uc011xfh.1
FQ232302	6.12352	6.38758	-0.264061	0.0764025	0.379292	-4.92935	6.18397	6.19718	6.20483	5.9081	6.1843	6.42937	6.67268	6.26398	FQ232302
FQ221916	12.592	12.4287	0.163229	0.0764314	0.379292	-4.92971	12.5472	12.4912	12.7227	12.6068	12.4667	12.3814	12.41	12.4569	Asun	rno:690728	Protein Asun
ZX00075L08	6.79346	7.34173	-0.548267	0.0764401	0.379292	-4.92982	7.39735	6.24682	7.19428	6.3354	7.20619	7.23879	7.398	7.52393	ZX00075L08
FQ214195	6.92704	7.40602	-0.478975	0.0765568	0.379501	-4.93127	7.27576	6.75652	7.27006	6.40583	7.24841	7.17841	7.34114	7.85612	LOC100910839		leucine zipper protein 2-like
NR_033626.1	5.03251	5.34259	-0.310073	0.0765598	0.379501	-4.93131	5.04283	4.96455	4.92102	5.20165	5.22026	5.29551	5.76461	5.08996	NR_033626.1
AF473846	3.2051	3.43825	-0.233149	0.0767242	0.380119	-4.93335	3.46572	3.18243	3.12399	3.04827	3.5776	3.49566	3.36072	3.31902	AF473846
NR_030683.1	6.21343	6.54486	-0.331432	0.0767622	0.380119	-4.93382	6.44085	6.13796	6.24813	6.02677	6.58347	6.32392	6.32098	6.95108	NR_030683.1
XR_141407.1	13.8537	13.7079	0.145772	0.0768718	0.380469	-4.93518	13.8025	13.8598	13.8582	13.8944	13.6828	13.7307	13.6453	13.7729	XR_141407.1
FQ232004	7.25251	6.72978	0.522728	0.0769351	0.380516	-4.93596	7.58707	7.15079	7.16699	7.10518	6.78951	7.09504	7.0735	5.96108	FQ232004
uc.80+	2.55901	1.90547	0.65354	0.0769592	0.380516	-4.93626	2.25647	3.17955	2.38499	2.41501	1.1267	2.29256	2.446	1.7566	uc.80+
FQ217354	12.2656	12.4818	-0.216143	0.0770971	0.381005	-4.93797	12.2244	12.3094	12.1182	12.4104	12.4884	12.3593	12.3892	12.6901	Dip2b	rno:300231	Protein Dip2b	Dip2b	DIP2 disco-interacting protein 2 homolog B (Drosophila)
XR_086021.1	6.79978	6.51046	0.289315	0.077182	0.381232	-4.93901	6.73728	6.8829	6.70345	6.87548	6.62479	6.67613	6.09425	6.64667	XR_086021.1
FQ232528	9.00964	9.40271	-0.393076	0.0772479	0.381365	-4.93983	8.87397	9.26934	8.94643	8.94881	9.51818	9.32638	8.92384	9.84246	FQ232528
PX00065N07	7.32276	7.94711	-0.624349	0.0772919	0.38139	-4.94037	7.49479	7.44332	7.4715	6.88143	7.38505	7.43745	8.33156	8.63437	PX00065N07
NR_033611.1	13.6643	13.832	-0.167685	0.0773836	0.38165	-4.9415	13.6244	13.6264	13.6805	13.726	13.8392	13.7875	13.726	13.9753	NR_033611.1
FQ233232	1.66206	2.43292	-0.770857	0.0775322	0.38219	-4.94332	1.62586	1.84129	1.7432	1.43788	1.42024	2.0636	3.28899	2.95884	FQ233232
BC082038	1.62776	1.40664	0.221112	0.0776128	0.382246	-4.94431	1.60804	1.46874	1.89395	1.54029	1.36889	1.46213	1.48084	1.31471	LOC690483	rno:690483	hypothetical protein LOC690483	4931406B18Rik	Putative uncharacterized protein
uc011xiy.1	16.621	16.8004	-0.179387	0.0776405	0.382246	-4.94465	16.6363	16.4901	16.7001	16.6577	16.8642	16.898	16.7722	16.6673	uc011xiy.1
FQ232486	7.82865	7.20345	0.625199	0.0776608	0.382246	-4.9449	8.12643	7.52554	7.82785	7.83479	7.80393	7.72507	6.53556	6.74925	FQ232486
BC101875	9.48235	9.14698	0.335377	0.0777355	0.382421	-4.94582	9.41706	9.65373	9.57651	9.28212	9.17481	9.2155	9.47295	8.72464	Prp2l1	rno:287750	proline rich protein 2-like 1
XR_005451.2	9.47589	9.65947	-0.183581	0.0778698	0.382678	-4.94746	9.39527	9.49228	9.38436	9.63165	9.61099	9.59304	9.64435	9.78949	XR_005451.2
FQ231693	7.04826	7.29275	-0.244491	0.0779185	0.382678	-4.94805	7.27878	7.08605	7.04783	6.78038	7.30602	7.13718	7.31325	7.41456	FQ231693
uc012eni.1	8.85994	8.62022	0.239721	0.0779239	0.382678	-4.94812	8.76482	8.68323	9.03032	8.96138	8.58613	8.58578	8.845	8.46395	uc012eni.1
uc008lov.2	4.60614	4.8845	-0.278362	0.0779443	0.382678	-4.94837	5.00206	4.44773	4.41007	4.5647	4.84636	4.91586	4.8129	4.96288	uc008lov.2
FQ234317	16.9386	17.117	-0.178383	0.07799	0.382711	-4.94893	16.909	16.909	16.9488	16.9876	17.1382	17.1672	16.9292	17.2333	FQ234317
FQ220873	9.31214	10.3135	-1.00133	0.0781419	0.382796	-4.95078	10.2485	8.33737	10.1855	8.47724	10.0374	10.1575	10.0807	10.9784	FQ220873
FQ234969	5.90396	6.17205	-0.26809	0.0781483	0.382796	-4.95085	6.07757	5.9322	5.75479	5.85128	5.88046	6.2948	6.10851	6.40442	FQ234969
FQ214407	6.13947	5.8321	0.30737	0.0781609	0.382796	-4.95101	5.9479	6.12072	6.3487	6.14057	5.62114	5.64276	5.85626	6.20824	FQ214407
uc007bah.1	6.98328	7.16607	-0.182799	0.0781639	0.382796	-4.95104	6.89598	6.86542	7.01812	7.15359	7.09524	7.15648	7.24106	7.17152	uc007bah.1
PX00008J24	10.6159	11.1181	-0.502239	0.0782852	0.383198	-4.95252	10.5108	10.7225	10.5392	10.6912	11.4796	11.3861	10.3075	11.2992	PX00008J24
uc008ktl.1	3.64299	4.14655	-0.503555	0.0783816	0.383478	-4.95369	4.04287	2.88291	3.85032	3.79587	4.15883	4.3037	3.85071	4.27295	uc008ktl.1
[truncated: 7,781 more rows]
