# Supplementary material for: Function and mechanism of long non-coding RNA Gm21284 in the development of hippocampal cholinergic neurons
Source: Cell Biosci. 2019 Aug 29;9:72. doi: 10.1186/s13578-019-0336-5 (PMC6716883; doi:10.1186/s13578-019-0336-5)
Supplement: Supplementary file 2 — Additional file 2. The Statement of RiboBio. [file 13578_2019_336_MOESM2_ESM.xls]

## Sheet: YellowVSWhite_FC2_Pvalue0.05
AccID	Yellow_logValue	White_logValue	Log2FC	P-Value	FDR	Style	Bvalue	Yellow_1_NS	Yellow_2_NS	Yellow_3_NS	Yellow_4_NS	White_1_NS	White_2_NS	White_3_NS	White_4_NS	Symbol	KeggID	Description	Blast_To_Mouse	Blast_Description
FQ214528	7.60108	9.51054	-1.90946	7.131e-09	6.97412e-05	down	9.78301	7.68699	7.51961	7.54964	7.64807	9.44659	9.52493	9.50672	9.56392	FQ214528
FQ233556	5.59902	4.01831	1.58072	2.15374e-07	0.000668838	up	7.48246	5.60584	5.49232	5.64814	5.6498	4.18135	3.81868	4.07027	4.00293	FQ233556
FQ228568	3.90949	6.1054	-2.19591	2.40695e-07	0.000668838	down	7.39503	4.1524	3.62349	3.92838	3.9337	5.99959	6.2108	5.91253	6.2987	FQ228568
uc008lgr.1	6.95964	9.21713	-2.25749	2.87036e-07	0.000668838	down	7.25508	7.00291	7.08605	6.836	6.91361	9.12291	9.63165	9.01284	9.10114	uc008lgr.1
BC099151	9.55039	8.18798	1.36241	4.71949e-07	0.000668838	up	6.85055	9.54904	9.41761	9.55485	9.68006	8.33156	8.09222	8.10825	8.21988	Itgb2	rno:309684	Integrin beta	Itgb2	Integrin beta-2
XR_085900.2	5.87508	4.01943	1.85565	5.05199e-07	0.000668838	up	6.79413	5.90615	5.70257	5.99865	5.89296	4.03608	3.75995	3.97755	4.30414	LOC100360684		tropomyosin 2, beta-like
FQ226316	7.80441	6.49384	1.31057	5.07801e-07	0.000668838	up	6.78987	7.75332	7.71902	7.808	7.93732	6.45194	6.39904	6.65144	6.47296	FQ226316
XR_085773.1	8.77849	7.09855	1.67994	5.47107e-07	0.000668838	up	6.72778	8.66705	8.87246	8.5859	8.98855	7.20506	7.09196	7.17978	6.91739	LOC100365842		hypothetical LOC100365842
XR_105122.1	6.3307	3.5662	2.7645	6.91682e-07	0.000746471	up	6.53065	6.16608	6.32435	6.01183	6.82054	3.52976	3.37492	3.94308	3.41706	XR_105122.1
FQ231247	11.3536	9.69732	1.6563	7.63263e-07	0.000746471	up	6.44703	11.1246	11.2866	11.3619	11.6414	9.69854	9.65899	9.60513	9.82663	FQ231247
XR_086037.1	9.07799	7.5696	1.50839	1.29673e-06	0.0011299	up	5.98888	8.9345	8.9866	9.04988	9.34098	7.71316	7.60715	7.38482	7.57325	XR_086037.1
FQ230272	8.23135	6.58984	1.6415	1.38638e-06	0.0011299	up	5.93015	8.02737	8.20884	8.22877	8.46041	6.81963	6.36884	6.53649	6.63442	FQ230272
FQ232196	8.50342	6.8565	1.64692	1.8453e-06	0.00138823	up	5.67669	8.18421	8.44234	8.57752	8.80961	6.83771	6.75151	6.91597	6.92083	Dock2	rno:360509	Protein Dock2
uc012dly.1	9.68373	8.55631	1.12741	2.915e-06	0.00197256	up	5.26409	9.54843	9.54856	9.79027	9.84766	8.5107	8.51866	8.55413	8.64178	uc012dly.1
FQ233124	7.89394	6.87205	1.02189	3.0254e-06	0.00197256	up	5.23016	7.939	7.81522	7.81953	8.002	6.88734	6.7993	7.01611	6.78543	FQ233124
FQ227445	6.7173	5.55448	1.16282	3.5156e-06	0.00206361	up	5.09257	6.73658	6.89596	6.58909	6.64757	5.72386	5.41166	5.52144	5.56097	FQ227445
FQ233602	7.81748	6.66003	1.15746	3.66248e-06	0.00206361	up	5.05491	7.76294	7.73309	7.81444	7.95946	6.80751	6.47379	6.58823	6.77059	FQ233602
FQ226685	10.0199	8.58771	1.43219	4.39476e-06	0.00206361	up	4.88644	9.74255	10.1058	10.0323	10.199	8.48963	8.40963	8.64451	8.80707	FQ226685
FQ230606	8.64787	7.37665	1.27122	4.74206e-06	0.00206361	up	4.81577	8.35313	8.66565	8.67615	8.89654	7.37826	7.40956	7.39861	7.32015	FQ230606
FQ235100	9.54697	7.97818	1.56879	4.74554e-06	0.00206361	up	4.81509	9.37722	9.68473	9.44381	9.68213	8.20026	8.16492	7.89052	7.65704	FQ235100
FQ228049	7.95325	6.91045	1.0428	4.83604e-06	0.00206361	up	4.7975	8.04774	7.84666	7.939	7.97959	7.01703	6.9733	6.95083	6.70064	FQ228049
BC099080	6.44169	2.20395	4.23774	4.86842e-06	0.00206361	up	4.79129	6.00177	6.37984	6.52055	6.86461	3.40369	1.92731	1.50651	1.97829	E2f8	rno:308607	Transcription factor E2F8	E2f8	Transcription factor E2F8
FQ230513	7.74383	5.86532	1.87852	5.17139e-06	0.00206361	up	4.73499	7.38819	7.71499	7.70175	8.1704	5.88406	5.87135	6.09701	5.60885	FQ230513
FQ232447	7.25339	5.98404	1.26935	5.27508e-06	0.00206361	up	4.71644	6.97276	7.32734	7.41215	7.30134	6.07057	5.93545	6.10295	5.82721	FQ232447
EF094477	12.5119	10.64	1.87193	6.20037e-06	0.00222938	up	4.56496	12.2783	12.4902	12.6802	12.599	11.0483	10.585	10.7171	10.2096	Gfap	rno:24387	Glial fibrillary acidic protein beta	Gfap	Glial fibrillary acidic protein
uc008zvg.2	3.13912	1.88183	1.25729	6.38269e-06	0.00222938	up	4.5377	3.04939	3.26231	3.18288	3.0619	1.84791	1.67426	2.18027	1.82487	uc008zvg.2
FQ228547	10.4266	8.95343	1.47322	6.68681e-06	0.00225507	up	4.49385	10.1192	10.3881	10.5787	10.6205	9.17197	8.93825	8.98351	8.71997	FQ228547
XR_085638.1	9.24159	7.71254	1.52906	7.5912e-06	0.00246169	up	4.37399	9.06482	9.15713	9.21258	9.53185	7.88251	7.95276	7.46569	7.54918	XR_085638.1
FQ232109	7.62263	6.60026	1.02237	8.04329e-06	0.00246169	up	4.31915	7.42416	7.67052	7.61568	7.78016	6.73868	6.60199	6.50009	6.5603	Cdc45	rno:287961	CDC45 cell division cycle 45-like (S. cerevisiae)
FQ225721	6.99456	5.47774	1.51683	8.0546e-06	0.00246169	up	4.31781	6.76602	6.85969	7.17728	7.17527	5.61003	5.70615	5.41229	5.18248	FQ225721
uc012bdo.1	11.4682	10.2662	1.20197	9.16112e-06	0.00271502	up	4.19537	11.3016	11.4673	11.3509	11.7529	10.3844	10.1294	10.1926	10.3584	uc012bdo.1
FQ233537	7.74868	5.74936	1.99933	1.02784e-05	0.00295657	up	4.08546	7.42631	7.58225	7.68234	8.30382	5.77484	5.70159	6.04658	5.47442	C3ar1	rno:84007	C3a anaphylatoxin chemotactic receptor	C3ar1	C3a anaphylatoxin chemotactic receptor
FQ233643	12.2045	10.5378	1.66675	1.09545e-05	0.00297596	up	4.02445	11.9505	12.045	12.448	12.3744	10.7897	10.7678	10.2744	10.3191	Irf8	rno:292060	Transcription factor ICSBP	Irf8	Interferon regulatory factor 8
uc012api.1	11.3067	9.12616	2.18057	1.4149e-05	0.00343622	up	3.77807	10.7205	11.5452	11.0712	11.89	9.18853	9.11922	9.02454	9.17237	uc012api.1
BC160888	6.45082	4.327	2.12382	1.44054e-05	0.00343622	up	3.7607	5.94533	6.20824	6.62172	7.028	4.55821	4.14951	4.36439	4.23588	Mms22l	rno:313108	Protein Mms22l	Mms22l	Protein MMS22-like
BC168962	8.89061	6.30863	2.58197	1.64055e-05	0.00382013	up	3.63472	8.25694	8.69186	8.88796	9.72566	6.50908	6.19817	6.37047	6.15682	Ect2		Ect2 protein	Ect2	Protein ECT2
FQ231915	7.31833	5.33564	1.9827	1.76076e-05	0.00400469	up	3.566	6.92548	7.35089	7.13381	7.86315	5.65523	5.2823	5.39939	5.00562	FQ231915
S56463	12.3143	11.2218	1.09241	1.97167e-05	0.00412568	up	3.45575	12.1005	12.1967	12.4346	12.5252	11.3373	11.0828	11.3371	11.1301	S56463
FQ233525	11.4714	10.3707	1.10064	1.98269e-05	0.00412568	up	3.45031	11.3362	11.295	11.6179	11.6364	10.2908	10.3754	10.2219	10.5949	FQ233525
uc012fzg.1	7.51546	6.26094	1.25452	2.14421e-05	0.00436883	up	3.37378	7.48101	7.36679	7.52333	7.6907	6.49146	6.35811	5.88841	6.30577	uc012fzg.1
XR_085692.1	11.4516	9.1439	2.30767	2.75537e-05	0.00530238	up	3.12764	10.8645	11.3175	11.3534	12.2709	9.11195	9.08681	9.01145	9.3654	XR_085692.1
uc007qmi.2	9.23837	6.7427	2.49568	3.11106e-05	0.00574079	up	3.0079	8.64316	9.13757	9.17237	10.0004	7.09504	6.75587	6.89272	6.22716	uc007qmi.2
FQ227954	11.8841	9.07115	2.81294	3.34817e-05	0.00606391	up	2.93529	11.3808	11.6833	11.8079	12.6644	9.6302	9.41791	8.75016	8.48634	FQ227954
FQ225142	4.26637	2.99575	1.27062	3.46897e-05	0.00616845	up	2.9002	4.07863	4.07863	4.23495	4.67326	2.85482	3.12497	3.14191	2.86129	FQ225142
FQ227590	7.5311	6.30628	1.22483	3.76547e-05	0.00652456	up	2.81891	7.60895	7.78276	7.35364	7.37907	6.45363	6.4673	6.34563	5.95855	FQ227590
uc007nia.1	10.2393	8.90815	1.3312	4.08639e-05	0.00689049	up	2.73768	9.89804	10.4103	10.0104	10.6387	8.99138	8.83713	8.90862	8.89549	uc007nia.1
FQ227329	12.0962	10.6531	1.44309	4.30367e-05	0.00703182	up	2.68615	11.6429	12.125	12.0876	12.5295	10.8479	10.6671	10.5434	10.5541	Mki67	rno:291234	Uncharacterized protein	Mki67	Protein Mki67
FQ230633	6.37787	3.89764	2.48023	4.35655e-05	0.00703182	up	2.67399	6.00487	5.9479	6.53518	7.02352	4.08182	4.18535	4.15585	3.16755	Mki67	rno:291234	Uncharacterized protein	Mki67	Protein Mki67
FQ232003	6.14927	8.08598	-1.93671	4.43894e-05	0.00703182	down	2.65534	6.16784	6.34467	6.1174	5.96717	7.71621	7.57182	8.43557	8.62033	LOC690035		Uncharacterized protein
FQ226442	6.58506	4.93393	1.65113	4.4578e-05	0.00703182	up	2.65112	6.12701	6.63931	6.42541	7.1485	5.05041	4.92395	5.0349	4.72644	Troap	rno:300219	trophinin associated protein	Troap	Tastin
uc012gvm.1	6.40982	4.00528	2.40455	4.63507e-05	0.0071954	up	2.61226	5.71279	6.39207	6.34771	7.18673	4.1459	4.04677	4.28996	3.53847	uc012gvm.1
NR_037955.1	7.73126	5.16184	2.56943	5.33487e-05	0.00794401	up	2.47188	6.92429	7.76052	7.59846	8.64178	5.46837	4.89841	5.26066	5.0199	NR_037955.1
FQ222654	5.95474	3.86348	2.09126	6.22992e-05	0.00909383	up	2.31655	5.34078	5.80359	6.01318	6.66143	3.7906	3.84604	3.56455	4.25274	Ncapg	rno:305392	Protein Ncapg	Ncapg	Ncapg protein
FQ226430	6.20926	4.80636	1.4029	6.38482e-05	0.00918287	up	2.29191	5.85198	6.19768	6.11188	6.67549	5.00384	4.85473	4.51516	4.85171	FQ226430
FQ233444	5.34221	4.01366	1.32855	6.63988e-05	0.00929829	up	2.25259	4.84548	5.40785	5.42114	5.69435	3.99061	4.17262	4.03232	3.85907	FQ233444
AB032083	8.38707	12.0597	-3.67259	6.75137e-05	0.00929829	down	2.23586	9.1665	8.76856	7.73207	7.88115	11.812	11.2685	13.3238	11.8344	AB032083
XR_085783.1	4.29154	1.19904	3.0925	6.79017e-05	0.00929829	up	2.23011	3.43863	3.94928	4.14951	5.62875	1.20738	1.13217	1.25067	1.20595	Oip5		Opa interacting protein 5
BC088336	11.0858	9.56521	1.52059	6.84537e-05	0.00929829	up	2.22197	10.6183	11.332	10.9223	11.4706	9.64972	9.47198	9.32229	9.81685	BC088336
XR_086007.2	14.0832	12.6189	1.46426	7.07015e-05	0.00947207	up	2.18949	13.6591	14.219	13.8607	14.5938	12.5002	12.6901	12.5404	12.7449	XR_086007.2
FQ226462	5.69965	3.90884	1.7908	8.61621e-05	0.0109437	up	1.99028	5.16672	5.59406	5.69814	6.33967	4.22206	3.99772	3.61317	3.80242	FQ226462
FQ225562	6.27377	4.8253	1.44847	8.80796e-05	0.0110438	up	1.96806	5.72362	6.31613	6.30927	6.74604	4.93705	4.8048	4.65872	4.90063	FQ225562
FQ227001	4.23885	1.81588	2.42296	9.17164e-05	0.0112123	up	1.9272	4.12961	4.10149	3.65707	5.06722	1.63442	1.21573	2.22236	2.19102	FQ227001
XR_086327.2	6.1861	4.76976	1.41633	0.000102411	0.012251	up	1.81566	6.36123	5.9716	6.42078	5.99078	4.92925	5.21317	4.47368	4.46295	LOC100360684		tropomyosin 2, beta-like
FQ229064	10.3851	8.50121	1.88385	0.000102718	0.012251	up	1.81264	9.8402	10.3539	10.4539	10.8922	8.83214	8.55156	7.90759	8.71354	FQ229064
FQ219425	7.84867	6.62705	1.22162	0.000109442	0.0128957	up	1.74841	7.82725	7.35113	8.22093	7.99536	6.63596	6.65605	6.5429	6.67328	F10	rno:29243	Coagulation factor X	F10	Coagulation factor X
NR_037956.1	7.61677	5.36853	2.24823	0.000112563	0.0130822	up	1.71992	6.82815	7.72612	7.40956	8.50323	5.61188	5.09884	5.39336	5.37006	NR_037956.1
FQ226032	7.00346	5.72335	1.28011	0.0001137	0.0130822	up	1.70973	6.68444	6.9666	7.13537	7.22744	6.0377	5.80011	5.28283	5.77277	FQ226032
FQ233385	5.83664	7.05976	-1.22311	0.00012975	0.0145857	down	1.5757	5.70092	6.14057	5.70033	5.80476	6.77583	6.79489	7.25644	7.41187	FQ233385
FQ226765	8.67778	6.89801	1.77977	0.000136008	0.0149456	up	1.52782	8.0676	9.11737	8.30794	9.2182	7.06091	6.84946	6.80842	6.87325	FQ226765
FQ233483	4.67981	3.36517	1.31464	0.000143437	0.0150582	up	1.47373	4.31423	4.62331	4.87258	4.90914	3.75896	3.42804	2.97724	3.29642	FQ233483
NR_024720.1	7.76258	6.60768	1.1549	0.000143877	0.0150582	up	1.47061	7.62689	7.50197	7.76005	8.16141	6.54912	6.38924	6.56302	6.92932	NR_024720.1
uc009knh.1	11.9107	10.7466	1.16412	0.000158106	0.0159219	up	1.37458	11.8242	11.9076	11.8736	12.0375	10.6472	10.6787	10.4006	11.26	uc009knh.1
BC088240	3.17804	5.08244	-1.9044	0.000158227	0.0159219	down	1.3738	2.97626	3.0489	3.29467	3.39233	5.00134	5.83756	4.34113	5.14972	IgG-2a		LOC367586 protein
FQ232931	6.32677	5.31255	1.01422	0.000161015	0.0159219	up	1.356	6.18207	6.05287	6.71879	6.35332	5.40224	5.11903	5.31473	5.4142	FQ232931
DQ230329	7.42067	6.38216	1.03851	0.000161524	0.0159219	up	1.35278	7.39251	7.40503	7.13953	7.7456	6.3629	6.45194	6.09944	6.61435	DQ230329
uc012fnj.1	4.89952	3.13367	1.76585	0.0001648	0.0159578	up	1.33231	4.22476	4.85982	4.85632	5.65717	3.256	3.08427	2.98839	3.20602	uc012fnj.1
FQ234400	4.85787	3.35918	1.49869	0.000167626	0.0160724	up	1.31497	5.12612	4.34979	5.05493	4.90063	3.84307	3.4235	3.10503	3.0651	FQ234400
XR_140418.1	5.34044	2.70018	2.64025	0.000183177	0.0172257	up	1.22443	4.63371	4.96727	5.56856	6.19221	2.53927	2.96606	3.37355	1.92187	XR_140418.1
FQ230932	7.65431	6.27164	1.38266	0.000207402	0.019318	up	1.09751	7.07859	7.85633	7.64188	8.04043	6.48297	6.41672	6.21813	5.96873	FQ230932
BC091372	12.3724	13.8807	-1.5082	0.00021474	0.0193866	down	1.06194	12.3675	12.559	12.2788	12.2845	13.4015	13.9478	13.6054	14.5679	BC091372
FQ234988	10.3897	8.75965	1.63009	0.000218049	0.0193866	up	1.04629	9.77502	10.3777	10.352	11.0542	8.75415	8.51634	8.68539	9.08272	FQ234988
FQ233343	6.45317	5.44858	1.00459	0.000254152	0.0218036	up	0.889359	6.25783	6.3762	6.35904	6.81963	5.32172	5.47607	5.7653	5.23124	FQ233343
uc.225+	1.69491	4.14563	-2.45073	0.000264905	0.0220931	down	0.846864	1.64159	1.77318	1.85079	1.51406	3.50846	3.66235	3.95312	5.4586	uc.225+
FQ230554	7.29523	5.19303	2.1022	0.000277859	0.0228358	up	0.797882	6.43743	7.5692	7.00528	8.169	5.44523	5.08816	4.92038	5.31834	FQ230554
uc007kii.1	8.08098	9.10952	-1.02854	0.000281691	0.0229047	down	0.783825	8.04328	8.20908	8.24258	7.82896	8.86657	8.99316	9.02366	9.5547	uc007kii.1
XR_140685.1	11.6782	10.6301	1.04803	0.000283381	0.0229047	up	0.777685	11.2728	11.7706	11.5655	12.1037	10.7916	10.6002	10.5365	10.5923	XR_140685.1
uc.273+	2.42946	3.76953	-1.34008	0.00035215	0.0272003	down	0.554422	2.68327	2.49186	2.48733	2.05536	4.18852	3.17533	3.87069	3.8436	uc.273+
AF226163	6.7981	5.47094	1.32716	0.000362186	0.0274587	up	0.525511	6.34356	6.89853	6.62748	7.32285	5.37586	5.33415	5.29433	5.87943	AF226163
FQ218429	3.14534	1.74508	1.40026	0.000389681	0.0290922	up	0.450192	2.47711	3.50181	3.23235	3.37008	1.71905	2.08617	1.41256	1.76254	FQ218429
XR_008965.2	8.13551	7.09602	1.03949	0.000408628	0.0298237	up	0.401297	7.97936	7.96821	8.24491	8.34957	7.03167	6.82121	6.94727	7.58392	XR_008965.2
FQ226481	4.66268	3.24293	1.41976	0.000425323	0.0305857	up	0.360039	4.68477	4.56071	4.35456	5.0507	2.97626	3.48596	3.76678	2.74272	FQ226481
XR_106391.1	7.73141	10.0497	-2.31832	0.000459427	0.0314209	down	0.280534	8.0396	7.70224	8.15547	7.02833	9.84746	9.78225	9.38627	11.183	XR_106391.1
XR_106629.1	7.83053	10.0455	-2.21498	0.000466321	0.0315479	down	0.265174	8.20082	7.72696	8.14817	7.24616	9.82963	9.69298	9.47472	11.1847	XR_106629.1
FQ227989	6.50346	4.68812	1.81533	0.000467735	0.0315479	up	0.262052	5.83877	6.8724	6.07018	7.23248	4.32626	4.65388	5.07702	4.69533	FQ227989
BC107445	4.59235	2.29317	2.29918	0.000523806	0.0346137	up	0.145242	4.3728	4.53897	5.01091	4.4467	3.39973	1.69976	2.63428	1.4389	Cd22	rno:308501	CD22 antigen (Predicted)	Siglec1	Sialoadhesin
FQ213916	8.34576	6.67397	1.67179	0.000531781	0.0349049	up	0.129644	8.25571	8.41301	8.38167	8.33265	6.91343	6.41771	7.47249	5.89224	Mettl11b	rno:289167	Alpha N-terminal protein methyltransferase 1B	Mettl11b	Alpha N-terminal protein methyltransferase 1B
uc012fni.1	3.64704	1.70113	1.94592	0.000608866	0.0389196	up	-0.010153	3.24917	3.66235	3.48813	4.18852	1.55874	1.22401	2.74202	1.27973	uc012fni.1
BC099224	8.62909	7.60437	1.02472	0.000661017	0.0419541	up	-0.0950847	8.29603	8.62051	8.57338	9.02643	7.69021	7.50471	7.9474	7.27516	Uhrf1	rno:316129	E3 ubiquitin-protein ligase UHRF1	Uhrf1	E3 ubiquitin-protein ligase UHRF1
AF209406	9.00774	7.65744	1.3503	0.000671277	0.0419541	up	-0.111008	8.95262	8.90029	9.00688	9.17115	7.80032	8.13024	7.8374	6.86178	Cd244	rno:64025	Natural killer cell receptor 2B4
FQ234077	2.67222	4.73418	-2.06197	0.000673496	0.0419541	down	-0.114419	2.99056	3.47104	2.39969	1.82758	4.47298	5.28782	4.15964	5.01629	FQ234077
FQ227220	5.49906	1.87937	3.61969	0.000693137	0.0421944	up	-0.144141	4.69784	6.16112	4.10348	7.0338	2.72719	2.40976	1.18015	1.20036	FQ227220
FQ230569	2.82488	3.93014	-1.10525	0.000698925	0.0421944	down	-0.152739	3.00606	3.14118	2.96908	2.18321	3.99162	3.79587	3.83837	4.09468	FQ230569
NR_028279.1	8.88846	7.21782	1.67064	0.000710266	0.0423561	up	-0.169384	8.04991	9.09474	8.73566	9.67355	7.22693	7.47877	6.96108	7.2045	NR_028279.1
DQ979831	9.30965	8.08908	1.22057	0.000828939	0.0476315	up	-0.329231	9.06358	9.50481	9.17253	9.49769	8.65453	8.06455	8.13601	7.50122	UPI00015C0ABC
FQ225939	6.15017	4.37907	1.7711	0.000832821	0.0476315	up	-0.334065	5.37774	6.52055	5.70883	6.99355	4.29596	4.18053	4.72222	4.31759	FQ225939
uc012aqx.1	6.16784	5.14876	1.01908	0.000908875	0.0504118	up	-0.424527	5.69773	6.46518	6.12072	6.38774	5.54477	5.02331	4.9992	5.02776	uc012aqx.1
uc009bxa.1	1.90011	3.02924	-1.12913	0.000971221	0.0533626	down	-0.493227	1.59432	2.15092	1.59937	2.25584	3.04046	3.51241	2.74703	2.81705	uc009bxa.1
FQ230336	3.11376	1.68882	1.42494	0.000990354	0.0535137	up	-0.513431	2.72382	3.57039	2.9155	3.24534	2.2023	0.996501	1.91621	1.64028	FQ230336
FQ227057	11.2311	9.81262	1.41848	0.000993106	0.0535137	up	-0.516305	10.9296	11.7307	10.7349	11.5292	10.1117	10.1368	9.76506	9.23692	FQ227057
uc012gck.1	4.99722	6.2618	-1.26458	0.000995858	0.0535137	down	-0.519171	5.56429	4.90495	5.03912	4.48051	6.04729	5.92145	6.65916	6.41929	uc012gck.1
FQ225252	5.22069	4.11376	1.10693	0.0010133	0.0541533	up	-0.537152	4.9817	4.96593	5.05107	5.88406	3.8255	4.20054	4.28215	4.14687	FQ225252
NR_027324.1	8.43811	6.0721	2.366	0.00106206	0.0561441	up	-0.585838	7.552	8.38847	8.38554	9.42641	6.19768	6.55511	6.58868	4.94693	H19		H19, imprinted maternally expressed transcript (non-protein coding)
EF127847	3.09703	1.7428	1.35423	0.00106777	0.0561441	up	-0.591393	2.37306	2.95111	3.38787	3.67608	1.51194	1.66922	1.74041	2.04962	Tlr2	rno:310553	Toll-like receptor	Tlr2	Toll-like receptor 2
BC086526	8.48678	6.34839	2.13839	0.00111411	0.0577014	up	-0.635402	8.36858	8.45357	8.5102	8.61479	7.22596	7.17057	5.43009	5.56695	Olr35	rno:293140	Olfactory receptor	Olfr520	Olfactory receptor
NR_003508.1	8.87002	7.76282	1.1072	0.00126037	0.0633346	up	-0.763221	9.07085	8.27342	9.35027	8.78556	7.87285	7.44695	7.88651	7.84498	NR_003508.1
FQ233063	10.2355	8.93918	1.29636	0.00127576	0.0633346	up	-0.775797	9.59509	10.4634	10.0742	10.8095	9.15268	8.95486	8.51364	9.13553	Ifi30	rno:290644	Gamma-interferon-inducible lysosomal thiol reductase
FQ235085	6.53355	5.02407	1.50948	0.00136989	0.0669876	up	-0.849581	6.57677	5.99299	6.90859	6.65584	4.56228	4.46593	5.40177	5.66629	FQ235085
FQ222354	4.92891	3.51008	1.41883	0.00141935	0.0690611	up	-0.886349	4.36408	5.19034	4.71334	5.44788	3.87539	3.80482	2.84961	3.51049	FQ222354
uc011wut.1	5.39414	4.20887	1.18527	0.00143788	0.069616	up	-0.899788	5.19792	5.53776	5.4119	5.42898	4.30707	3.87539	4.92777	3.72526	uc011wut.1
uc009kob.1	6.67844	3.67238	3.00607	0.0014859	0.0715867	up	-0.933844	5.67028	6.76969	6.63677	7.63704	4.2263	4.29558	4.33054	1.83708	uc009kob.1
NR_001592.1	6.57764	4.10933	2.46832	0.00150787	0.0721893	up	-0.949055	5.81193	6.14538	6.53213	7.82113	4.18663	4.45131	4.85091	2.94845	NR_001592.1
XR_085607.1	7.68128	6.60168	1.0796	0.00165587	0.0771164	up	-1.04612	7.44953	7.33217	7.70593	8.23749	6.94157	6.64529	6.16041	6.65946	XR_085607.1
FQ224293	10.009	11.0361	-1.02708	0.00167539	0.0776554	down	-1.05827	9.86913	10.133	10.0544	9.97946	11.1893	11.2687	10.3276	11.3587	LOC100909539		uncharacterized LOC100909539
FQ225632	3.72349	2.13447	1.58903	0.00171612	0.0780704	up	-1.08317	3.09994	4.5047	3.09094	4.19839	2.32851	2.30141	2.15791	1.75005	FQ225632
NR_036617.1	8.97671	7.13351	1.84321	0.00183966	0.0814758	up	-1.15523	8.73639	9.29894	8.79804	9.07349	7.84644	7.95327	6.36942	6.36489	RGD1564482		RGD1564482
FQ220390	8.61393	5.02992	3.584	0.00186294	0.0814758	up	-1.16827	6.87857	9.63019	7.31475	10.6322	5.10449	5.1094	4.75851	5.1473	FQ220390
PL00010H15	3.43128	2.09168	1.3396	0.00187901	0.0814758	up	-1.17717	2.91966	3.15017	3.91999	3.73531	1.98318	2.61498	1.50713	2.26143	PL00010H15
FQ211598	8.18664	9.79749	-1.61086	0.0018795	0.0814758	down	-1.17744	7.96032	8.98324	7.91537	7.88763	9.04988	9.6424	10.0118	10.4859	Tmem196	rno:500750	Transmembrane protein 196	Tmem196	Protein Tmem196
uc009uef.1	3.47855	5.66851	-2.18996	0.00189828	0.0814758	down	-1.18775	3.13434	4.33937	3.10409	3.33641	4.71431	5.12381	6.01318	6.82274	uc009uef.1
XR_086006.1	7.70726	6.7046	1.00266	0.00190777	0.0814758	up	-1.19292	7.61568	7.3176	7.60763	8.28813	6.92903	6.66497	6.34667	6.87773	XR_086006.1
FQ225980	8.36961	7.11456	1.25505	0.00198043	0.0834853	up	-1.23166	7.80335	8.76329	7.97936	8.93246	7.19609	7.07534	6.75778	7.42903	FQ225980
FQ233589	4.94095	1.64868	3.29227	0.00201195	0.0836045	up	-1.24803	3.83147	5.49863	3.90194	6.53176	1.12132	3.2484	1.07833	1.14666	FQ233589
FQ228494	5.35218	4.26924	1.08294	0.002026	0.0836045	up	-1.25525	4.8982	5.21028	5.44426	5.85598	3.79816	4.26208	4.65405	4.36267	FQ228494
FQ227065	7.20033	6.14855	1.05178	0.00209027	0.0845298	up	-1.28762	7.21846	7.30116	7.05036	7.23135	6.44281	6.37873	6.39255	5.38013	FQ227065
FQ226936	7.72751	6.22156	1.50595	0.00211417	0.0850109	up	-1.2994	7.01244	7.79756	7.3488	8.75124	6.25512	6.27838	6.01527	6.33748	FQ226936
FQ230248	6.45128	8.46774	-2.01647	0.00234865	0.0903291	down	-1.40841	6.35021	7.22297	6.21108	6.02084	8.49374	9.12037	7.16959	9.08726	FQ230248
AF023087	12.2597	13.891	-1.6313	0.00236444	0.0903291	down	-1.41536	12.5374	12.0148	12.3141	12.1727	13.9091	13.1951	15.0386	13.4213	Egr1	rno:24330	Early growth response protein 1	Egr1	Early growth response protein 1
FQ219080	2.33682	1.15132	1.1855	0.00237833	0.0905062	up	-1.42142	1.50746	2.25517	2.81972	2.76493	1.15066	1.09606	1.17368	1.18486	FQ219080
FQ233446	5.19694	6.55561	-1.35867	0.00238894	0.0905576	down	-1.42604	5.6544	5.64088	5.0677	4.42478	6.93908	6.85528	6.21556	6.21253	FQ233446
BC081759	5.0569	3.63701	1.41988	0.00247255	0.0909906	up	-1.46168	4.61489	5.0172	5.12772	5.46777	3.84445	4.24381	2.71043	3.74936	Nde1	rno:83836	Nuclear distribution protein nudE homolog 1	Nde1	Nuclear distribution protein nudE homolog 1
NR_047667.1	3.80829	1.79149	2.0168	0.00249171	0.0912692	up	-1.46968	2.47303	3.95681	4.09877	4.70455	1.94427	2.41244	1.48864	1.32059	NR_047667.1
BC098788	11.4503	10.4218	1.0285	0.00260599	0.0937007	up	-1.51614	11.0871	11.4975	11.4179	11.7987	10.7949	10.8179	10.0708	10.0035	Ptpn18	rno:301333	Protein-tyrosine-phosphatase	Ptpn18	Tyrosine-protein phosphatase non-receptor type 18
AH004881	12.1404	13.7417	-1.6013	0.00262152	0.0938329	down	-1.5223	12.3151	12.0014	12.156	12.089	13.8886	13.1137	14.8714	13.093	UPI00000E7D39
AJ302054	5.7157	3.28526	2.43045	0.00262886	0.0938329	up	-1.52519	5.6452	4.86477	6.29033	6.06251	4.17734	4.00343	3.28544	1.67481	Zbp1	rno:171091	Z-DNA binding protein 1	Zbp1	Z-DNA-binding protein 1
uc008ran.2	7.49552	9.12426	-1.62874	0.00285017	0.0982776	down	-1.60893	7.97337	7.60105	7.42727	6.98041	8.82565	9.21848	8.30931	10.1436	uc008ran.2
FQ210077	1.41941	2.56103	-1.14163	0.00289642	0.0987003	down	-1.6256	1.18751	1.21846	1.36817	1.90348	2.21496	2.63159	3.25231	2.14528	FQ210077
XR_141945.1	8.4424	6.58627	1.85613	0.00308292	0.101411	up	-1.69021	7.38712	8.81974	8.20003	9.36274	6.93061	6.72035	5.75782	6.93631	XR_141945.1
FQ212443	2.04354	4.56155	-2.51801	0.00311077	0.101411	down	-1.69953	1.02964	3.34174	1.32369	2.47908	5.3686	5.26503	3.59825	4.01431	FQ212443
FQ226038	9.25407	8.05711	1.19697	0.00314293	0.102119	up	-1.71017	9.3286	9.18209	9.28049	9.22511	8.11815	8.58553	8.39152	7.13323	FQ226038
D82069	4.65118	2.81311	1.83806	0.00327706	0.104118	up	-1.75344	3.86407	5.22398	3.88074	5.63591	3.01542	3.05764	3.03772	2.14167	Aif1	rno:29427	Allograft inflammatory factor 1	Aif1l	Allograft inflammatory factor 1-like
FQ225190	6.48067	5.47283	1.00783	0.0033434	0.104355	up	-1.77418	6.59423	6.00973	6.92369	6.39501	5.42483	5.04283	5.43392	5.98975	Gbp4	rno:310917	Protein LOC685116	Gbp3	Guanylate-binding protein 4
FQ231461	5.60606	4.42744	1.17863	0.00348355	0.106998	up	-1.81668	5.7653	4.83334	6.13938	5.68623	4.3296	4.20086	4.24266	4.93662	FQ231461
U02315	6.84079	8.03296	-1.19217	0.00370409	0.108787	down	-1.88019	7.14296	6.95407	6.77532	6.4908	7.48692	8.07299	7.70723	8.86472	Nrg1	rno:112400	Pro-neuregulin-1, membrane-bound isoform	Nrg1	Type III neuregulin 1
uc012eom.1	10.5316	9.37615	1.15546	0.00376652	0.109637	up	-1.89748	10.5575	10.5443	10.5189	10.5058	9.49228	9.27458	10.1518	8.5859	uc012eom.1
AF220558	2.03654	3.37483	-1.33829	0.00384938	0.110841	down	-1.91999	1.42063	2.79529	1.63145	2.29878	3.21239	3.88355	3.50456	2.8988	Trdn	rno:59299	Triadin	Trdn	Triadin
M74494	3.54376	4.60566	-1.0619	0.00406406	0.114214	down	-1.97611	3.66313	3.11365	3.63882	3.75944	4.45273	4.74761	5.23515	3.98716	Atp1a1	rno:24211	Sodium/potassium-transporting ATPase subunit alpha-1	Atp1a1	Putative uncharacterized protein
BC090338	10.2913	11.9811	-1.68982	0.00424369	0.115931	down	-2.02082	10.4104	10.9763	10.1155	9.66303	11.0834	11.528	12.5045	12.8087	Fhod3	rno:100360334	Protein Fhod3	Fhod3	Fhod3 protein
FQ223867	6.38339	8.61102	-2.22763	0.00442262	0.118828	down	-2.0635	6.61769	7.29075	6.14297	5.48214	9.60058	9.44913	7.57157	7.82278	Crb3	rno:301112	Crumbs homolog 3 (Drosophila), isoform CRA_a	Crb3	Protein crumbs homolog 3
XR_106665.1	1.71819	3.32504	-1.60685	0.004801	0.123889	down	-2.1483	1.11948	2.60514	1.13199	2.01614	3.21936	4.22328	2.86085	2.99667	XR_106665.1
FQ219936	5.53854	7.02272	-1.48418	0.00486091	0.124552	down	-2.16111	5.74576	5.5627	5.56695	5.27873	7.01207	6.83321	8.16018	6.08541	FQ219936
AY539904	1.67743	2.77222	-1.09479	0.0049022	0.124552	down	-2.16984	1.81122	1.15685	1.38065	2.361	2.29302	3.06047	2.69492	3.04046	UPI000034EAC6
FQ227774	8.21448	5.23261	2.98188	0.00519552	0.128339	up	-2.22983	6.20182	9.03772	7.61898	9.99941	5.70459	5.70421	4.18852	5.3331	FQ227774
XR_086091.2	6.89824	5.88017	1.01807	0.00537001	0.129039	up	-2.26392	7.00986	7.03919	6.66576	6.87815	5.4865	5.92754	5.42363	6.68302	LOC100363324		zinc finger CCCH type, antiviral 1
FQ219718	6.45139	5.03922	1.41218	0.00542905	0.129819	up	-2.2752	5.92864	7.63169	6.01684	6.22841	5.37234	4.65768	4.96048	5.16635	Itih2		Protein Itih2
FQ215947	10.2722	8.78903	1.48319	0.00561173	0.131613	up	-2.30933	10.2948	10.0042	10.3584	10.4315	9.40587	9.1404	9.13229	7.47758	FQ215947
FQ227588	6.98357	8.05201	-1.06844	0.0056923	0.132234	down	-2.32403	6.99439	7.26647	7.12162	6.55179	8.09874	8.09352	7.31872	8.69706	FQ227588
BC160874	7.74195	9.54689	-1.80493	0.00615698	0.138108	down	-2.40492	7.56453	8.31996	7.55999	7.52333	10.0094	9.75215	8.01659	10.4094	Coch	rno:362735	Coch protein	Coch	Putative uncharacterized protein
U76220	1.88375	3.38858	-1.50484	0.006561	0.141819	down	-2.47038	1.23847	2.12259	2.09817	2.07576	3.58242	4.46788	2.51949	2.98453	Cnga1	rno:85259	cGMP-gated cation channel alpha-1	Cnga1	cGMP-gated cation channel alpha-1
uc.24+	2.68353	1.61144	1.07209	0.00664852	0.143107	up	-2.48403	3.27655	2.08832	2.7028	2.66645	1.30796	1.50495	2.28425	1.34859	uc.24+
BC162013	9.03931	10.2823	-1.24301	0.00680685	0.144007	down	-2.50825	9.25001	9.25029	8.97178	8.68516	10.1165	10.169	9.54645	11.2974	LOC690323		similar to Myosin-15 (Myosin XV) (Unconventional myosin-15)
uc009aya.1	2.90284	3.9887	-1.08586	0.00685729	0.14428	down	-2.51585	3.16448	2.99379	3.39358	2.05951	3.56768	4.13128	3.88304	4.3728	uc009aya.1
FQ221314	7.54573	9.38704	-1.84132	0.00685996	0.14428	down	-2.51625	7.14373	8.20813	7.44772	7.38333	9.91593	9.43879	7.86672	10.3267	Coch	rno:362735	Coch protein	Coch	Putative uncharacterized protein
FQ218828	5.70207	7.14329	-1.44122	0.00789014	0.154827	down	-2.66013	6.01668	5.56668	5.73656	5.48836	7.37252	7.10849	5.95112	8.14102	Rdh5	rno:366791	Protein Rdh5	Rdh5	11-cis retinol dehydrogenase
FQ231533	2.02537	3.35756	-1.33219	0.00791554	0.154827	down	-2.66343	1.39769	2.12502	1.50162	3.07715	3.14595	3.56728	2.92799	3.78901	FQ231533
BC104675	3.74989	6.17782	-2.42793	0.00792099	0.154827	down	-2.66414	3.69945	4.61621	3.01542	3.66847	7.22164	7.23486	4.15186	6.10295	Tdrd9	rno:299343	Putative ATP-dependent RNA helicase TDRD9	Tdrd9	Putative ATP-dependent RNA helicase TDRD9
uc007bxe.2	12.3513	11.2071	1.14424	0.00826082	0.156875	up	-2.70729	12.1131	12.5475	12.3474	12.3972	11.0103	10.6912	12.2739	10.8529	uc007bxe.2
BC098854	5.76664	7.31292	-1.54628	0.00828019	0.156938	down	-2.70969	5.08294	6.54498	5.23313	6.20548	6.4321	7.688	7.0621	8.06947	BC098854
L33722	1.18439	3.29924	-2.11485	0.00833326	0.157058	down	-2.71625	1.08655	1.52203	1.15478	0.974187	2.65047	2.50208	2.67908	5.36532	L33722
XR_105665.2	1.63361	4.04153	-2.40791	0.00842755	0.157356	down	-2.7278	1.34116	2.47247	1.49032	1.2305	4.76082	4.87917	4.72448	1.80163	XR_105665.2
AJ131848	4.22478	5.24859	-1.02382	0.00882139	0.159025	down	-2.77467	4.36482	3.7868	4.82667	3.92082	5.47295	5.68558	5.25703	4.5788	Col10a1	rno:25681	Protein Col10a1	Col10a1	Collagen alpha-1(X) chain
DQ230328	3.77746	2.249	1.52846	0.00884555	0.159025	up	-2.77748	3.45244	3.60085	3.63376	4.42279	1.55642	1.99176	1.84637	3.60144	DQ230328
FQ234951	6.46943	5.21802	1.25141	0.00888465	0.159435	up	-2.782	6.61866	6.16784	7.36413	5.72711	5.67704	5.4886	5.01363	4.69283	FQ234951
NR_033629.1	8.49404	9.8565	-1.36246	0.00894469	0.159925	down	-2.78891	8.93223	8.80887	8.29215	7.9429	10.3102	10.185	8.68646	10.2443	NR_033629.1
BC091243	3.22773	4.28323	-1.05551	0.00897908	0.160247	down	-2.79285	3.39492	2.54351	3.41006	3.56242	5.03542	3.99238	4.2231	3.88203	Igha		immunoglobulin heavy chain, alpha
FQ211768	10.7997	12.6133	-1.81364	0.00922671	0.163222	down	-2.82075	10.7589	11.2077	10.5455	10.6867	13.3885	13.6269	11.0082	12.4298	Vat1l		Protein Vat1l	Vat1l	Synaptic vesicle membrane protein VAT-1 homolog-like
PX00721J03	4.2554	5.3591	-1.1037	0.00939767	0.165008	down	-2.83957	4.5085	4.35456	4.65577	3.50278	5.44111	5.71656	4.59278	5.68596	PX00721J03
PX00184I23	11.0789	13.8615	-2.78259	0.00998705	0.169607	down	-2.90189	10.782	12.0818	10.8672	10.5848	15.3034	15.2683	11.5731	13.3014	PX00184I23
FQ212300	9.18608	8.15466	1.03142	0.010175	0.171581	up	-2.92097	8.71475	9.69824	8.56553	9.76578	8.33327	8.10286	8.41812	7.7644	FQ212300
AY746423	2.17924	3.29071	-1.11146	0.0103536	0.172676	down	-2.93879	2.81265	1.89511	2.45332	1.55588	2.69236	3.24397	3.93525	3.29123	AY746423
FQ211549	4.47004	7.1806	-2.71056	0.0103958	0.172676	down	-2.94295	5.74277	4.5611	4.85727	2.719	6.68302	8.06915	5.46202	8.50818	FQ211549
BC087164	3.98987	6.1875	-2.19763	0.0104125	0.172676	down	-2.9446	4.13432	4.53692	2.96058	4.32766	7.20273	7.21004	4.36218	5.97504	Tdrd9	rno:299343	Putative ATP-dependent RNA helicase TDRD9	Tdrd9	Putative ATP-dependent RNA helicase TDRD9
uc012hib.1	5.63304	6.82104	-1.18799	0.0109608	0.177954	down	-2.99709	5.55573	5.65405	5.51045	5.81193	7.44823	7.55583	5.90569	6.3744	uc012hib.1
FQ230356	10.9786	9.91809	1.06048	0.0109902	0.177954	up	-2.99983	10.6365	10.8463	11.0321	11.3993	10.5178	10.2577	9.87852	9.0183	Ucp2	rno:54315	Mitochondrial uncoupling protein 2	Ucp2	Mitochondrial uncoupling protein 2
FQ234364	5.86359	7.16823	-1.30464	0.0110216	0.178168	down	-3.00275	6.27479	5.60685	6.00937	5.56336	7.45353	8.22955	6.50364	6.4862	FQ234364
FQ228924	3.00952	1.24707	1.76245	0.0111224	0.178616	up	-3.01205	2.56654	3.15707	1.74231	4.57215	1.58086	1.45294	0.993305	0.96119	FQ228924
AF003825	6.88806	8.17326	-1.2852	0.0112034	0.179476	down	-3.01947	7.2973	7.14873	6.84959	6.25661	7.34769	7.79802	8.4393	9.10804	Gfra2	rno:25136	RET ligand 2	Gfra2	GDNF family receptor alpha-2
FQ232441	4.30779	2.76559	1.5422	0.0112739	0.179679	up	-3.02588	3.74598	4.00932	4.68226	4.79362	3.17086	3.15621	1.3467	3.3886	FQ232441
FQ233328	6.8809	5.86487	1.01603	0.0113231	0.179679	up	-3.03034	6.46381	7.18748	6.22875	7.64353	6.16205	6.00177	5.70353	5.59212	FQ233328
FQ225971	4.73978	6.42315	-1.68337	0.0114368	0.179941	down	-3.04054	4.64539	5.70593	4.21667	4.39111	6.52862	6.60147	5.10087	7.46164	FQ225971
FQ218314	2.08864	4.92622	-2.83758	0.0115456	0.18009	down	-3.05022	2.26858	2.22081	1.68815	2.17701	6.66388	6.31102	2.3404	4.38956	FQ218314
uc.289+	1.96148	3.15603	-1.19455	0.011785	0.182658	down	-3.07118	2.94866	1.59121	1.7637	1.54236	3.12753	2.73354	3.88327	2.8798	uc.289+
BC167026	10.748	9.46313	1.28491	0.0123095	0.185608	up	-3.11563	9.89531	10.7529	10.4468	11.8971	9.67723	9.41657	8.99294	9.76578	Cdkn3	rno:289993	Cyclin-dependent kinase inhibitor 3	Cdkn3	Cyclin-dependent kinase inhibitor 3
AJ493658	12.3171	13.8174	-1.50023	0.0123153	0.185608	down	-3.11611	12.0858	12.8435	11.9059	12.4334	13.377	14.0026	12.792	15.0978	Pcp4	rno:25510	Purkinje cell protein 4	Pcp4	Purkinje cell protein 4
FQ233621	9.25912	7.75829	1.50083	0.0125263	0.186518	up	-3.13344	8.46374	9.67723	8.58835	10.3072	8.29147	8.17449	6.97047	7.59672	FQ233621
BC087706	7.78984	9.15062	-1.36079	0.0127131	0.186687	down	-3.14854	8.00038	7.59326	7.94918	7.61653	8.54162	8.64178	8.85602	10.5631	Sptssb	rno:100362555	RCG62702, isoform CRA_a	Sptssb	Serine palmitoyltransferase small subunit B
PX00089K08	5.01713	6.58841	-1.57128	0.0128083	0.186759	down	-3.15615	4.73752	5.64892	4.50608	5.176	6.19382	6.62772	5.5721	7.95998	PX00089K08
AF194438	4.47837	5.61618	-1.13781	0.0128878	0.186759	down	-3.16246	4.56536	4.87128	4.50299	3.97385	5.21206	5.39052	5.17157	6.69057	Nrg1	rno:112400	Pro-neuregulin-1, membrane-bound isoform	Nrg1	Type III neuregulin 1
BC166431	4.61387	3.56025	1.05362	0.0129089	0.186759	up	-3.16413	4.55419	5.0677	4.32507	4.5085	2.98404	2.9723	4.0146	4.27005	BC166431
PX00034H14	9.83971	7.89625	1.94346	0.0131812	0.188867	up	-3.18541	9.91642	9.24026	10.1322	10.07	8.40068	8.38238	8.8994	5.90256	PX00034H14
BC084707	5.94174	7.38046	-1.43872	0.013226	0.188867	down	-3.18886	5.26544	6.74568	5.47159	6.28425	6.36401	7.76982	7.23315	8.15488	BC084707
uc008efj.1	4.33347	5.69013	-1.35666	0.0132813	0.189119	down	-3.19311	5.15263	4.64481	4.53109	3.00533	5.67111	6.11367	5.65096	5.32476	uc008efj.1
D26499	4.27049	2.68635	1.58414	0.0134526	0.189914	up	-3.20618	4.74799	3.51197	5.44847	3.37355	3.37592	2.83565	2.52804	2.00579	Dnah8	rno:207117	Protein Dnah8
FQ211698	9.19767	10.9064	-1.70872	0.0134826	0.189914	down	-3.20844	9.76151	10.1214	8.97649	7.93125	9.93127	10.9128	11.8402	10.9413	FQ211698
uc012frw.1	12.0195	13.1687	-1.14912	0.0136124	0.189914	down	-3.21821	12.1686	12.0998	11.9349	11.8749	12.8587	13.5922	12.1807	14.043	uc012frw.1
AF155826	5.88535	4.73871	1.14663	0.0137391	0.190639	up	-3.22764	5.77064	5.44665	5.97891	6.34518	5.15006	4.86515	5.28107	3.65856	Kif4a	rno:84393	Kinesin-like protein KIF4	Kif4	Chromosome-associated kinesin KIF4
AF196249	1.17778	2.36384	-1.18606	0.0138613	0.191474	down	-3.23666	1.0947	1.2105	1.25555	1.15037	2.18892	1.40227	3.48636	2.37781	AF196249
FQ233357	7.69912	6.53593	1.16319	0.0141602	0.193529	up	-3.25837	7.22037	8.1737	7.39177	8.01065	6.81623	7.05454	5.48462	6.78833	RGD1561662	rno:301232	similar to AI661453 protein	AI661453	Uncharacterized protein C6orf132 homolog
NR_029424.1	6.29168	7.39488	-1.1032	0.0141811	0.193529	down	-3.25987	5.95043	6.43889	6.52735	6.25004	7.11131	7.93732	6.44818	8.08274	NR_029424.1
JQ013731	5.75598	6.81143	-1.05545	0.0159455	0.205769	down	-3.37907	5.94315	6.10688	5.38966	5.58421	6.47157	6.64563	6.26703	7.86148	Ankrd55	rno:361898	ankyrin repeat domain 55	Ankrd55	Ankyrin repeat domain 55
BC160918	5.45558	6.75984	-1.30426	0.0160352	0.206348	down	-3.38476	6.08058	5.752	5.20227	4.78745	7.13922	7.69833	6.16282	6.03898	Nup62cl	rno:300923	Nup62cl protein	Nup62cl	Protein Nup62cl
BC072467	9.34968	10.4845	-1.13479	0.0162506	0.208025	down	-3.39831	9.72376	9.37665	9.48301	8.81529	10.0994	10.2022	10.0153	11.621	BC072467
FQ211380	7.96293	9.27935	-1.31643	0.016596	0.209139	down	-3.41964	8.06915	8.35985	7.97361	7.4491	10.1143	9.9924	8.22805	8.78266	FQ211380
XR_009617.2	6.54083	5.32027	1.22056	0.0166488	0.209139	up	-3.42287	6.09283	7.73974	6.09786	6.2329	5.91373	4.87128	5.43694	5.05914	Itih2		Protein Itih2
FQ225348	3.4424	4.75843	-1.31603	0.0168198	0.210622	down	-3.43323	3.6241	3.87113	3.03929	3.23507	5.23642	5.63432	3.50181	4.66115	FQ225348
EU340246	5.08883	6.45222	-1.36339	0.0168794	0.210622	down	-3.43681	4.89841	5.8783	4.7408	4.8378	5.91686	6.56196	5.66401	7.66606	Oprm1	rno:25601	Mu opioid receptor splice variant MOR-1G1	Oprm1	Mu opioid receptor mMOR-1R2
NR_029398.1	1.46274	2.55098	-1.08824	0.0170055	0.211073	down	-3.44436	1.15037	2.43566	1.18237	1.08255	2.51387	3.1726	2.58896	1.92849	Cb707485		hypothetical LOC100310783
FQ225280	5.82556	4.7697	1.05585	0.0174943	0.214773	up	-3.47308	5.95695	4.74724	6.19817	6.39987	4.74005	4.60008	4.51812	5.22057	FQ225280
BC088271	5.83787	7.11288	-1.275	0.0183519	0.219753	down	-3.52153	6.32884	5.28852	5.91989	5.81424	7.44233	8.22382	6.40207	6.38329	Ighg		Ig gamma-1 chain C region
M59313	7.32138	8.88686	-1.56549	0.0183749	0.219753	down	-3.5228	7.32049	7.46164	7.3662	7.13718	8.04756	9.08478	7.89406	10.5211	Kcnc2	rno:246153	Potassium voltage-gated channel subfamily C member 2	Kcnc2	Potassium voltage-gated channel subfamily C member 2
AF255612	4.68455	6.76305	-2.0785	0.0184026	0.219753	down	-3.52433	4.81524	5.63565	3.79919	4.48812	7.93492	7.36109	4.68	7.07617	Gabre	rno:65191	Gamma-aminobutyric acid receptor subunit epsilon	Gabrg2	Gamma-aminobutyric acid receptor subunit gamma-2
FQ230146	10.6029	9.15671	1.44624	0.0186161	0.220954	up	-3.536	9.48427	11.2566	10.0633	11.6076	9.53872	9.45578	8.38709	9.24526	FQ230146
BC070922	6.61793	5.16132	1.45661	0.0192611	0.223191	up	-3.57044	5.54201	7.16439	6.01224	7.75306	5.52258	5.4623	5.26544	4.39496	Homer3	rno:29548	Homer protein homolog 3	Homer3	Homer protein homolog 3
NR_037674.1	7.94245	9.67292	-1.73047	0.0196741	0.225632	down	-3.59187	7.31987	9.40082	7.49081	7.5583	8.9688	8.90481	10.9543	9.86371	Cox6a2	rno:25278	Cytochrome c oxidase subunit 6A, mitochondrial	Cox6a2	Cytochrome c oxidase subunit 6A2, mitochondrial
S72407	4.30242	5.38223	-1.07981	0.0199914	0.227344	down	-3.60803	4.65341	4.30478	4.01398	4.23752	6.06051	6.06944	4.48642	4.91257	S72407
M92430	4.25975	5.48691	-1.22716	0.0214793	0.233838	down	-3.68045	4.51469	4.70296	4.47671	3.34465	4.98095	5.34904	5.00733	6.61034	Nrg1	rno:112400	Pro-neuregulin-1, membrane-bound isoform	Nrg1	Type III neuregulin 1
uc008ras.1	11.9792	13.3079	-1.32866	0.02165	0.233977	down	-3.68842	12.1397	12.5215	11.7475	11.5081	13.0008	13.3924	12.2534	14.5848	uc008ras.1
FQ225209	3.39127	5.19193	-1.80066	0.0218396	0.235232	down	-3.69721	3.81665	3.52653	3.34209	2.8798	7.00937	5.58757	3.96501	4.20575	FQ225209
FQ227646	7.78103	8.85443	-1.0734	0.0222875	0.236222	down	-3.71765	8.4132	7.06121	8.39954	7.25018	8.52371	8.79609	8.55867	9.53925	FQ227646
FQ231449	4.15217	2.91878	1.23339	0.0223022	0.236222	up	-3.71832	3.92703	4.59142	3.09829	4.99193	2.53685	3.58827	2.38722	3.16276	LOC100912312		uncharacterized LOC100912312
FQ215923	11.9662	12.9839	-1.01772	0.0230876	0.240722	down	-3.75315	11.781	12.7689	11.6496	11.6654	12.3444	12.8339	12.9104	13.847	FQ215923
FQ235009	4.4774	2.70174	1.77565	0.0238468	0.244783	up	-3.78567	3.3665	5.74614	3.14778	5.64918	2.3903	2.35394	2.85425	3.20849	FQ235009
FQ228379	11.3736	9.68576	1.6878	0.0238529	0.244783	up	-3.78593	10.1154	12.0438	10.7053	12.6298	10.2662	10.1679	8.5798	9.72916	FQ228379
FQ220385	6.42873	4.89852	1.53021	0.0240935	0.245197	up	-3.79601	5.30551	6.91772	5.58812	7.90359	4.72853	4.77868	4.62382	5.46306	Igf1	rno:24482	Insulin-like growth factor I	Igf1	Insulin-like growth factor I
FQ211492	5.54713	6.65729	-1.11017	0.024819	0.247646	down	-3.8258	5.95112	5.78026	5.99498	4.46214	6.05726	6.33155	7.27854	6.96182	FQ211492
FQ232775	13.3288	12.3213	1.00747	0.0253765	0.251425	up	-3.84809	13.1247	13.5548	13.0201	13.6156	12.8513	12.4488	12.8046	11.1806	Smad3	rno:25631	Mothers against decapentaplegic homolog 3	Smad3	Mothers against decapentaplegic homolog 3
NR_033813.1	2.43723	4.41761	-1.98038	0.0258857	0.252712	down	-3.86801	3.20264	3.28604	1.31322	1.94702	4.42767	4.93183	2.54478	5.76617	NR_033813.1
FQ232256	2.82981	1.76177	1.06804	0.0259362	0.252713	up	-3.86996	2.58025	3.89283	1.90551	2.94064	1.49506	2.23628	1.75724	1.5585	FQ232256
NR_033501.1	2.18139	3.76686	-1.58546	0.0265835	0.254461	down	-3.89466	3.17917	2.79281	1.38552	1.36808	3.35925	5.02609	2.7711	3.91097	NR_033501.1
U53144	6.00244	7.67545	-1.67301	0.026672	0.25449	down	-3.89799	5.44144	7.18336	5.72465	5.66031	8.47245	8.30276	5.93485	7.99174	Lepr	rno:24536	Leptin receptor	Lepr	Leptin receptor
DQ266361	8.3166	6.90188	1.41472	0.0272566	0.257545	up	-3.91969	7.24417	9.25995	7.3843	9.37799	6.73385	6.62413	6.87973	7.36982	Akr1b8	rno:286921	Protein Akr1b8	Akr1b8	Aldose reductase-related protein 2
FQ227484	5.21665	6.26987	-1.05322	0.0286457	0.264731	down	-3.9694	6.06747	4.63774	5.85026	4.31115	6.20024	6.59896	6.045	6.23527	FQ227484
uc007dvb.2	10.0621	11.3397	-1.27758	0.0289233	0.265479	down	-3.97903	11.0922	9.09516	10.9178	9.14341	11.4461	11.3613	11.4429	11.1086	uc007dvb.2
FQ234237	10.1513	8.65256	1.49873	0.0292562	0.265669	up	-3.99046	9.1969	10.8118	9.2551	11.3414	9.2107	9.15636	7.68619	8.557	FQ234237
FQ235089	3.05287	1.90067	1.1522	0.0297962	0.267839	up	-4.00872	2.7633	3.01939	2.07776	4.35105	1.84129	1.56047	2.29816	1.90277	FQ235089
FQ231056	3.67667	1.77785	1.89883	0.0306424	0.270335	up	-4.03665	4.60335	2.00365	4.92014	3.17955	0.996366	0.981915	2.09882	3.03429	FQ231056
FQ233092	4.92862	3.32756	1.60106	0.0310036	0.271926	up	-4.04832	4.41895	5.34501	4.84392	5.1066	4.37531	4.24657	3.24471	1.44364	FQ233092
XR_085643.2	1.64324	2.86498	-1.22174	0.0311651	0.27216	down	-4.0535	1.56763	1.41335	1.67062	1.92137	3.5711	3.60144	1.35678	2.93062	XR_085643.2
U06752	1.78374	3.83013	-2.04639	0.0314134	0.273088	down	-4.06141	2.6709	1.92399	1.46761	1.07247	5.2809	5.22737	1.99601	2.81625	Muc4	rno:303887	Mucin-4	Susd2	Sushi domain-containing protein 2
uc008dua.2	3.65532	4.92585	-1.27052	0.0315467	0.273759	down	-4.06562	3.74159	3.73342	3.71542	3.43086	4.79875	5.33771	3.46572	6.1012	uc008dua.2
uc008emz.1	2.59889	3.68668	-1.08779	0.0320259	0.275473	down	-4.08063	3.61216	2.43486	2.96462	1.38391	3.9174	3.67446	3.68448	3.47037	uc008emz.1
FQ233416	8.97871	7.8942	1.08452	0.0321457	0.275998	up	-4.08435	8.80404	9.49536	8.54388	9.07159	8.65027	8.61412	7.35316	6.95925	FQ233416
FQ212828	4.15388	7.52223	-3.36835	0.0324656	0.277789	down	-4.0942	3.73125	6.19058	4.36713	2.32654	7.23031	8.20425	4.24973	10.4046	FQ212828
FQ211750	8.08616	9.40626	-1.3201	0.0329586	0.278837	down	-4.10919	9.28758	7.07201	8.88733	7.09771	9.19359	9.47947	9.39889	9.55309	FQ211750
FQ215645	5.72665	7.55734	-1.83069	0.0332516	0.278903	down	-4.11799	5.32294	6.836	5.62314	5.12452	7.0581	8.0709	5.8434	9.25695	FQ215645
uc.297+	4.73757	3.10802	1.62955	0.0338172	0.28177	up	-4.13475	5.19189	4.09355	5.13587	4.52898	3.0586	4.42536	3.71873	1.22939	uc.297+
FQ232116	9.78431	10.8249	-1.04059	0.0347014	0.285352	down	-4.16037	9.76423	10.0786	9.51048	9.78396	10.4621	10.754	9.98425	12.0993	FQ232116
uc.226+	2.38289	3.90022	-1.51733	0.0355068	0.287702	down	-4.18313	2.67443	3.10409	1.67526	2.07776	2.7779	3.63687	3.53289	5.65321	uc.226+
AF059344	3.34905	4.56933	-1.22028	0.0366431	0.289924	down	-4.21434	3.25474	4.44641	2.72382	2.97121	4.20575	3.99392	4.29879	5.77884	Ttn	rno:84015	Protein Ttn
AF050660	8.11449	9.4717	-1.35722	0.0369583	0.290122	down	-4.22282	8.47205	7.91111	8.28985	7.78494	9.98352	8.9289	10.8666	8.10777	AF050660
NR_033499.1	1.51044	3.19178	-1.68134	0.0378333	0.292366	down	-4.24597	1.49252	1.3772	1.69573	1.47631	1.28485	2.66923	3.97076	4.84226	NR_033499.1
FQ211634	7.74221	9.48558	-1.74337	0.038325	0.294394	down	-4.25874	9.18714	6.29235	9.03881	6.45054	9.57363	9.46817	9.86876	9.03177	FQ211634
uc008zkn.1	5.17184	6.31633	-1.14449	0.0391262	0.296538	down	-4.27918	5.00451	6.16845	4.75966	4.75474	5.46439	5.76928	7.14554	6.88611	uc008zkn.1
AF390075	1.48925	2.98214	-1.49289	0.0391442	0.296538	down	-4.27964	1.60659	1.43353	1.46687	1.45001	2.19763	3.79463	1.46078	4.47552	Pou4f1	rno:114503	POU domain protein	Pou4f3	POU domain, class 4, transcription factor 3
BC084694	6.24526	7.58864	-1.34339	0.0406305	0.299766	down	-4.31641	7.24812	6.2414	6.77932	4.71219	7.63256	8.2041	7.79274	6.72517	BC084694
uc007xqc.1	15.4736	14.3459	1.12772	0.0424164	0.30248	up	-4.35879	14.7311	15.9148	14.7363	16.512	14.0323	13.8659	14.2755	15.2096	uc007xqc.1
NR_003959.2	4.10866	2.94869	1.15998	0.0427477	0.303187	up	-4.36644	4.17591	4.43976	3.70597	4.11301	3.27623	3.85168	3.25832	1.40851	NR_003959.2
FQ227643	6.1745	7.24539	-1.07088	0.0430039	0.303187	down	-4.37232	5.2626	7.15733	5.35876	6.91931	7.25816	7.13211	7.08403	7.50724	FQ227643
PX00022P13	7.27431	8.97424	-1.69993	0.0431367	0.303187	down	-4.37535	7.16994	7.62467	7.05058	7.25204	10.4317	10.2868	7.33823	7.8402	PX00022P13
BC088278	6.20788	7.74837	-1.54049	0.0431577	0.303187	down	-4.37583	7.43063	6.40583	6.59619	4.39888	7.91561	8.52883	7.77961	6.76943	BC088278
NR_033490.1	7.68151	8.78502	-1.1035	0.0431839	0.303187	down	-4.37643	7.92637	8.21039	7.53554	7.05375	8.18998	8.43045	8.35298	10.1667	NR_033490.1
uc.469+	2.28933	3.80926	-1.51993	0.0433672	0.303819	down	-4.3806	2.84024	3.05246	1.37796	1.88666	3.65654	5.54096	3.37171	2.66782	uc.469+
NR_045569.1	1.71343	5.08552	-3.37209	0.0434821	0.303971	down	-4.3832	0.995212	3.50365	1.17268	1.1822	4.72517	6.20884	1.11129	8.29679	NR_045569.1
uc.428+	6.38225	7.72916	-1.34692	0.0444374	0.307531	down	-4.40455	7.48851	6.5209	6.66683	4.85274	7.94187	8.4079	7.78702	6.77986	uc.428+
AB067445	1.71078	2.93854	-1.22777	0.0444945	0.307531	down	-4.40581	1.17997	2.58593	1.16118	1.91603	3.38816	4.09143	2.14009	2.1345	Itga2	rno:170921	Protein Itga2	Itga2	Integrin alpha-2
uc012gts.1	3.90634	4.93988	-1.03354	0.0446109	0.307731	down	-4.40838	3.93482	3.87502	4.40365	3.41187	5.8173	4.13071	4.18297	5.62856	uc012gts.1
FQ221935	3.31567	1.63428	1.68139	0.0451607	0.309502	up	-4.4204	1.72828	3.98374	2.61783	4.93284	2.68925	1.83815	0.994424	1.01531	Clec2d2	rno:362445	C-type lectin domain family 2 member D2	Clec2g	C-type lectin-related protein x variant 1
D87927	3.55428	2.35819	1.19609	0.0471034	0.315744	up	-4.4617	3.67034	3.13518	2.78341	4.62819	1.66119	3.01069	3.1765	1.58437	Cxcl3	rno:171551	C-X-C motif chemokine 3	Cxcl2	C-X-C motif chemokine 2
uc007oua.1	7.43401	6.3185	1.11551	0.0473077	0.316192	up	-4.46594	7.2925	7.93871	7.07421	7.43063	6.82902	6.76776	6.89996	4.77726	uc007oua.1
FQ231172	2.40236	4.73226	-2.3299	0.0496489	0.32373	down	-4.51318	1.15448	3.40553	2.44917	2.60025	6.85855	6.12865	2.26398	3.67784	FQ231172
